# Supplementary material for: catena-Poly[[triphenyl­tin(IV)]-μ-3-methyl­phenyl­seleninato-κ2 O:O′]
Source: Acta Crystallogr Sect E Struct Rep Online. 2011 Nov 23;67(Pt 12):m1809. doi: 10.1107/S1600536811049245 (PMC3238714; doi:10.1107/S1600536811049245)
Supplement: Supplementary file 1 [file e-67-m1809-sup1.cif]

##############################################################################
#                                                                            #
# This CIF contains the data in a paper accepted for publication in          #
# Acta Crystallographica Section E. It conforms to the requirements of       #
# Notes for Authors for Acta Crystallographica Section E, and has been       #
# peer reviewed under the auspices of the IUCr Commission on Journals.       #
#                                                                            #
# Full details of the Crystallographic Information File format               #
# are given in the paper "The Crystallographic Information File (CIF):       #
# a New Standard Archive File for Crystallography" by S. R. Hall, F. H.      #
# Allen and I. D. Brown [Acta Cryst. (1991), A47, 655-685].                  #
#                                                                            #
# The current version of the core CIF dictionary is obtainable from          #
# ftp://ftp.iucr.org/pub/cif_core.dic.                                       #
#                                                                            #
# Software is freely available for graphical display of the structure(s)     #
# in this CIF. For information consult the CIF software page                 #
# http://www.iucr.org/resources/cif/software.                                #
#                                                                            #
# This file may be used for bona fide research purposes within the           #
# scientific community so long as proper attribution is given to the journal # 
# article from which it was obtained.                                        #
#                                                                            #
##############################################################################
data_I
_audit_creation_method     SHELXL-97
_chemical_name_systematic
;
<i>catena</i>-Poly[[triphenyltin(IV)]-\m-3-methylphenylseleninato-
\k^2^<i>O</i>:<i>O</i>']
;
_chemical_name_common     ?
_chemical_formula_moiety     'C25 H22 O2 Se Sn'
_chemical_formula_sum     'C25 H22 O2 Se Sn'
_chemical_formula_iupac     '[Sn (C6 H5)3 (C7 H7 O2 Se)]'
_chemical_formula_weight     552.08
_chemical_melting_point     ?
_symmetry_cell_setting     monoclinic
_symmetry_space_group_name_H-M     'P 21/c'
_symmetry_space_group_name_Hall     '-P 2ybc'
loop_
    _symmetry_equiv_pos_as_xyz
    'x, y, z'
    '-x, y+1/2, -z+1/2'
    '-x, -y, -z'
    'x, -y-1/2, z-1/2'
_cell_length_a     12.3293(11)
_cell_length_b     14.3519(16)
_cell_length_c     12.2865(13)
_cell_angle_alpha     90.00
_cell_angle_beta     94.3240(10)
_cell_angle_gamma     90.00
_cell_volume     2167.9(4)
_cell_formula_units_Z     4
_cell_measurement_reflns_used     3292
_cell_measurement_theta_min     2.666
_cell_measurement_theta_max     26.961
_cell_measurement_temperature     298(2)
_exptl_crystal_description     block
_exptl_crystal_colour     colourless
_exptl_crystal_size_max     0.35
_exptl_crystal_size_mid     0.14
_exptl_crystal_size_min     0.10
_exptl_crystal_density_diffrn     1.691
_exptl_crystal_density_meas     ?
_exptl_crystal_density_method     'not measured'
_exptl_crystal_F_000     1088
_exptl_absorpt_coefficient_mu     2.876
_exptl_absorpt_correction_type     multi-scan
_exptl_absorpt_process_details     '(SADABS; Bruker, 2007)'
_exptl_absorpt_correction_T_min     0.4326
_exptl_absorpt_correction_T_max     0.7619
_exptl_special_details
;
;
_diffrn_ambient_temperature     298(2)
_diffrn_radiation_type     MoK\a
_diffrn_radiation_wavelength     0.71073
_diffrn_radiation_source     'fine-focus sealed tube'
_diffrn_radiation_monochromator     graphite
_diffrn_measurement_device_type     'Bruker SMART 1000 CCD area-detector'
_diffrn_measurement_method     'phi and omega scans'
_diffrn_detector_area_resol_mean     ?
_diffrn_reflns_number     10632
_diffrn_reflns_av_R_equivalents     0.0607
_diffrn_reflns_av_sigmaI/netI     0.0634
_diffrn_reflns_theta_min     2.67
_diffrn_reflns_theta_max     25.02
_diffrn_reflns_theta_full     25.02
_diffrn_measured_fraction_theta_max     0.997
_diffrn_measured_fraction_theta_full     0.997
_diffrn_reflns_limit_h_min     -14
_diffrn_reflns_limit_h_max     14
_diffrn_reflns_limit_k_min     -17
_diffrn_reflns_limit_k_max     17
_diffrn_reflns_limit_l_min     -14
_diffrn_reflns_limit_l_max     12
_diffrn_standards_number     ?
_diffrn_standards_interval_count     ?
_diffrn_standards_interval_time     ?
_diffrn_standards_decay_%     ?
_refine_special_details
;
Refinement of <i>F</i>^2^ against ALL reflections. The weighted <i>R</i>-factor
<i>wR</i> and goodness of fit <i>S</i> are based on <i>F</i>^2^, conventional
<i>R</i>-factors <i>R</i> are based on <i>F</i>, with <i>F</i> set to zero for
negative <i>F</i>^2^. The threshold expression of <i>F</i>^2^ >
\s(<i>F</i>^2^) is used only for calculating <i>R</i>-factors(gt) <i>etc</i>.
and is not relevant to the choice of reflections for refinement.
<i>R</i>-factors based on <i>F</i>^2^ are statistically about twice as large
as those based on <i>F</i>, and <i>R</i>- factors based on ALL data will be
even larger.
;
_reflns_number_total     3821
_reflns_number_gt     2802
_reflns_threshold_expression     I>2sigma(I)
_refine_ls_structure_factor_coef     Fsqd
_refine_ls_matrix_type     full
_refine_ls_R_factor_all     0.0646
_refine_ls_R_factor_gt     0.0376
_refine_ls_wR_factor_gt     0.0813
_refine_ls_wR_factor_ref     0.0966
_refine_ls_goodness_of_fit_ref     1.085
_refine_ls_restrained_S_all     1.085
_refine_ls_number_reflns     3821
_refine_ls_number_parameters     263
_refine_ls_number_restraints     0
_refine_ls_hydrogen_treatment     constr
_refine_ls_weighting_scheme     calc
_refine_ls_weighting_details
         'calc w=1/[\s^2^(Fo^2^)+(0.0361P)^2^+1.7781P] where P=(Fo^2^+2Fc^2^)/3'
_atom_sites_solution_hydrogens     geom
_atom_sites_solution_primary     direct
_atom_sites_solution_secondary     difmap
_refine_ls_shift/su_max     0.001
_refine_ls_shift/su_mean     0.000
_refine_diff_density_max     1.109
_refine_diff_density_min     -0.707
_refine_ls_extinction_method     none
_refine_ls_extinction_coef     ?
loop_
    _atom_type_symbol
    _atom_type_description
    _atom_type_scat_dispersion_real
    _atom_type_scat_dispersion_imag
    _atom_type_scat_source
    'C' 'C' 0.0033 0.0016
                         'International Tables Vol C Tables 4.2.6.8 and 6.1.1.4'
    'H' 'H' 0.0000 0.0000
                         'International Tables Vol C Tables 4.2.6.8 and 6.1.1.4'
    'O' 'O' 0.0106 0.0060
                         'International Tables Vol C Tables 4.2.6.8 and 6.1.1.4'
    'Se' 'Se' -0.0929 2.2259
                         'International Tables Vol C Tables 4.2.6.8 and 6.1.1.4'
    'Sn' 'Sn' -0.6537 1.4246
                         'International Tables Vol C Tables 4.2.6.8 and 6.1.1.4'
_computing_data_collection     'SMART (Bruker, 2007)'
_computing_cell_refinement     'SAINT (Bruker, 2007)'
_computing_data_reduction     'SAINT (Bruker, 2007)'
_computing_structure_solution     'SHELXS97 (Sheldrick, 2008)'
_computing_structure_refinement     'SHELXL97 (Sheldrick, 2008)'
_computing_molecular_graphics     'SHELXTL (Sheldrick, 2008)'
_computing_publication_material     'SHELXTL (Sheldrick, 2008)'
loop_
    _atom_site_type_symbol
    _atom_site_label
    _atom_site_fract_x
    _atom_site_fract_y
    _atom_site_fract_z
    _atom_site_U_iso_or_equiv
    _atom_site_adp_type
    _atom_site_calc_flag
    _atom_site_refinement_flags
    _atom_site_occupancy
    _atom_site_symmetry_multiplicity
    _atom_site_disorder_assembly
    _atom_site_disorder_group
    Sn Sn1 0.70340(3) 0.19810(3) 0.84922(3) 0.02761(13) Uani d . 1 1 . .
    Se Se1 0.77442(5) 0.15274(4) 0.58249(4) 0.03037(17) Uani d . 1 1 . .
    O O1 0.7026(3) 0.2382(3) 0.5185(3) 0.0369(10) Uani d . 1 1 . .
    O O2 0.7000(3) 0.1284(3) 0.6898(3) 0.0358(10) Uani d . 1 1 . .
    C C1 0.7357(5) 0.0477(4) 0.4897(4) 0.0301(13) Uani d . 1 1 . .
    C C2 0.8174(5) -0.0095(4) 0.4585(5) 0.0391(15) Uani d . 1 1 . .
    H H2 0.8887 0.0016 0.4855 0.047 Uiso calc R 1 1 . .
    C C3 0.7952(6) -0.0832(5) 0.3876(5) 0.0516(18) Uani d . 1 1 . .
    C C4 0.6892(6) -0.0984(5) 0.3507(5) 0.0537(19) Uani d . 1 1 . .
    H H4 0.6725 -0.1482 0.3041 0.064 Uiso calc R 1 1 . .
    C C5 0.6067(6) -0.0415(5) 0.3812(5) 0.0542(18) Uani d . 1 1 . .
    H H5 0.5354 -0.0530 0.3545 0.065 Uiso calc R 1 1 . .
    C C6 0.6288(5) 0.0312(4) 0.4498(5) 0.0382(15) Uani d . 1 1 . .
    H H6 0.5731 0.0697 0.4699 0.046 Uiso calc R 1 1 . .
    C C7 0.8869(7) -0.1441(6) 0.3487(7) 0.089(3) Uani d . 1 1 . .
    H H7A 0.8624 -0.2075 0.3418 0.133 Uiso calc R 1 1 . .
    H H7B 0.9488 -0.1409 0.4008 0.133 Uiso calc R 1 1 . .
    H H7C 0.9068 -0.1220 0.2792 0.133 Uiso calc R 1 1 . .
    C C8 0.5467(4) 0.2559(4) 0.8132(4) 0.0289(12) Uani d . 1 1 . .
    C C9 0.5205(5) 0.2946(5) 0.7122(5) 0.0475(17) Uani d . 1 1 . .
    H H9 0.5676 0.2878 0.6570 0.057 Uiso calc R 1 1 . .
    C C10 0.4236(6) 0.3440(6) 0.6922(6) 0.066(2) Uani d . 1 1 . .
    H H10 0.4070 0.3706 0.6239 0.080 Uiso calc R 1 1 . .
    C C11 0.3525(6) 0.3539(5) 0.7720(7) 0.061(2) Uani d . 1 1 . .
    H H11 0.2886 0.3878 0.7586 0.073 Uiso calc R 1 1 . .
    C C12 0.3767(5) 0.3133(5) 0.8715(6) 0.0499(18) Uani d . 1 1 . .
    H H12 0.3278 0.3180 0.9253 0.060 Uiso calc R 1 1 . .
    C C13 0.4728(5) 0.2655(4) 0.8929(5) 0.0394(15) Uani d . 1 1 . .
    H H13 0.4887 0.2392 0.9614 0.047 Uiso calc R 1 1 . .
    C C14 0.8439(5) 0.2784(4) 0.8187(4) 0.0299(13) Uani d . 1 1 . .
    C C15 0.8425(5) 0.3467(4) 0.7412(5) 0.0439(16) Uani d . 1 1 . .
    H H15 0.7786 0.3574 0.6977 0.053 Uiso calc R 1 1 . .
    C C16 0.9327(6) 0.4001(5) 0.7254(6) 0.0566(19) Uani d . 1 1 . .
    H H16 0.9288 0.4471 0.6731 0.068 Uiso calc R 1 1 . .
    C C17 1.0270(6) 0.3841(5) 0.7861(6) 0.058(2) Uani d . 1 1 . .
    H H17 1.0883 0.4196 0.7750 0.070 Uiso calc R 1 1 . .
    C C18 1.0322(5) 0.3148(5) 0.8646(6) 0.0540(19) Uani d . 1 1 . .
    H H18 1.0969 0.3039 0.9066 0.065 Uiso calc R 1 1 . .
    C C19 0.9419(5) 0.2624(4) 0.8804(5) 0.0394(15) Uani d . 1 1 . .
    H H19 0.9460 0.2155 0.9329 0.047 Uiso calc R 1 1 . .
    C C20 0.7300(5) 0.0694(4) 0.9337(4) 0.0312(13) Uani d . 1 1 . .
    C C21 0.6583(5) 0.0405(4) 1.0097(5) 0.0430(16) Uani d . 1 1 . .
    H H21 0.5969 0.0757 1.0214 0.052 Uiso calc R 1 1 . .
    C C22 0.6796(7) -0.0412(5) 1.0677(5) 0.057(2) Uani d . 1 1 . .
    H H22 0.6319 -0.0607 1.1182 0.069 Uiso calc R 1 1 . .
    C C23 0.7689(8) -0.0929(5) 1.0516(6) 0.066(2) Uani d . 1 1 . .
    H H23 0.7818 -0.1477 1.0908 0.079 Uiso calc R 1 1 . .
    C C24 0.8394(7) -0.0651(5) 0.9787(7) 0.065(2) Uani d . 1 1 . .
    H H24 0.9013 -0.1003 0.9690 0.077 Uiso calc R 1 1 . .
    C C25 0.8198(5) 0.0154(4) 0.9186(5) 0.0472(17) Uani d . 1 1 . .
    H H25 0.8678 0.0332 0.8675 0.057 Uiso calc R 1 1 . .
loop_
    _atom_site_aniso_label
    _atom_site_aniso_U_11
    _atom_site_aniso_U_22
    _atom_site_aniso_U_33
    _atom_site_aniso_U_12
    _atom_site_aniso_U_13
    _atom_site_aniso_U_23
    Sn1 0.0338(2) 0.0285(2) 0.0204(2) 0.00111(18) 0.00173(15) 0.00267(18)
    Se1 0.0344(3) 0.0338(3) 0.0231(3) 0.0015(3) 0.0036(2) -0.0007(3)
    O1 0.053(3) 0.039(2) 0.018(2) 0.009(2) 0.0011(18) -0.0015(18)
    O2 0.053(3) 0.038(2) 0.016(2) -0.007(2) 0.0051(17) -0.0003(18)
    C1 0.050(4) 0.026(3) 0.015(3) 0.003(3) 0.007(2) 0.000(2)
    C2 0.045(4) 0.041(3) 0.032(3) 0.010(3) 0.004(3) 0.002(3)
    C3 0.077(5) 0.047(4) 0.032(4) 0.021(4) 0.014(4) -0.004(3)
    C4 0.086(6) 0.043(4) 0.033(4) -0.009(4) 0.005(4) -0.004(3)
    C5 0.059(5) 0.059(4) 0.045(4) -0.003(4) 0.000(3) 0.000(4)
    C6 0.038(4) 0.035(3) 0.042(4) -0.001(3) 0.005(3) -0.002(3)
    C7 0.106(7) 0.092(7) 0.070(6) 0.040(6) 0.017(5) -0.030(5)
    C8 0.034(3) 0.023(3) 0.029(3) 0.001(3) 0.000(2) -0.001(3)
    C9 0.047(4) 0.065(4) 0.032(4) 0.012(3) 0.009(3) 0.010(3)
    C10 0.058(5) 0.091(6) 0.050(5) 0.022(4) 0.003(4) 0.030(4)
    C11 0.042(4) 0.070(5) 0.070(5) 0.022(4) 0.003(4) 0.003(4)
    C12 0.036(4) 0.066(5) 0.050(4) -0.001(3) 0.014(3) -0.015(4)
    C13 0.038(4) 0.050(4) 0.031(3) -0.002(3) 0.008(3) 0.001(3)
    C14 0.037(3) 0.030(3) 0.024(3) 0.001(2) 0.009(2) -0.004(3)
    C15 0.051(4) 0.049(4) 0.031(4) 0.000(3) -0.005(3) 0.008(3)
    C16 0.064(5) 0.057(4) 0.051(5) -0.011(4) 0.017(4) 0.012(4)
    C17 0.048(4) 0.067(5) 0.063(5) -0.018(4) 0.018(4) 0.005(4)
    C18 0.030(4) 0.066(5) 0.065(5) 0.001(3) -0.003(3) -0.009(4)
    C19 0.038(4) 0.039(3) 0.041(4) 0.006(3) 0.002(3) 0.003(3)
    C20 0.046(4) 0.028(3) 0.018(3) -0.003(3) -0.003(2) 0.000(2)
    C21 0.056(4) 0.039(4) 0.034(4) -0.009(3) 0.007(3) 0.000(3)
    C22 0.089(6) 0.053(4) 0.030(4) -0.025(4) 0.001(4) 0.011(3)
    C23 0.103(7) 0.040(4) 0.051(5) -0.002(4) -0.015(5) 0.018(4)
    C24 0.081(6) 0.042(4) 0.069(5) 0.022(4) -0.008(4) -0.005(4)
    C25 0.056(4) 0.040(4) 0.046(4) 0.010(3) 0.002(3) 0.003(3)
_geom_special_details
;
All e.s.d.'s (except the e.s.d. in the dihedral angle between two l.s. planes)
are estimated using the full covariance matrix. The cell e.s.d.'s are taken
into account individually in the estimation of e.s.d.'s in distances, angles
and torsion angles; correlations between e.s.d.'s in cell parameters are only
used when they are defined by crystal symmetry. An approximate (isotropic)
treatment of cell e.s.d.'s is used for estimating e.s.d.'s involving l.s.
planes.
;
loop_
    _geom_bond_atom_site_label_1
    _geom_bond_atom_site_label_2
    _geom_bond_site_symmetry_2
    _geom_bond_distance
    _geom_bond_publ_flag
    Sn1 C8 . 2.119(5) ?
    Sn1 C20 . 2.132(5) ?
    Sn1 C14 . 2.136(5) ?
    Sn1 O2 . 2.197(4) ?
    Sn1 O1 4_566 2.273(4) ?
    Se1 O1 . 1.674(4) ?
    Se1 O2 . 1.698(3) ?
    Se1 C1 . 1.928(5) ?
    O1 Sn1 4_565 2.273(4) ?
    C1 C2 . 1.376(7) ?
    C1 C6 . 1.391(8) ?
    C2 C3 . 1.384(9) ?
    C2 H2 . 0.9300 ?
    C3 C4 . 1.368(10) ?
    C3 C7 . 1.533(9) ?
    C4 C5 . 1.378(9) ?
    C4 H4 . 0.9300 ?
    C5 C6 . 1.356(9) ?
    C5 H5 . 0.9300 ?
    C6 H6 . 0.9300 ?
    C7 H7A . 0.9600 ?
    C7 H7B . 0.9600 ?
    C7 H7C . 0.9600 ?
    C8 C9 . 1.376(8) ?
    C8 C13 . 1.393(8) ?
    C9 C10 . 1.395(9) ?
    C9 H9 . 0.9300 ?
    C10 C11 . 1.371(10) ?
    C10 H10 . 0.9300 ?
    C11 C12 . 1.367(10) ?
    C11 H11 . 0.9300 ?
    C12 C13 . 1.378(9) ?
    C12 H12 . 0.9300 ?
    C13 H13 . 0.9300 ?
    C14 C15 . 1.367(8) ?
    C14 C19 . 1.397(8) ?
    C15 C16 . 1.376(9) ?
    C15 H15 . 0.9300 ?
    C16 C17 . 1.354(10) ?
    C16 H16 . 0.9300 ?
    C17 C18 . 1.383(10) ?
    C17 H17 . 0.9300 ?
    C18 C19 . 1.369(9) ?
    C18 H18 . 0.9300 ?
    C19 H19 . 0.9300 ?
    C20 C25 . 1.376(8) ?
    C20 C21 . 1.396(8) ?
    C21 C22 . 1.386(9) ?
    C21 H21 . 0.9300 ?
    C22 C23 . 1.354(10) ?
    C22 H22 . 0.9300 ?
    C23 C24 . 1.356(10) ?
    C23 H23 . 0.9300 ?
    C24 C25 . 1.382(9) ?
    C24 H24 . 0.9300 ?
    C25 H25 . 0.9300 ?
loop_
    _geom_angle_atom_site_label_1
    _geom_angle_atom_site_label_2
    _geom_angle_atom_site_label_3
    _geom_angle_site_symmetry_1
    _geom_angle_site_symmetry_3
    _geom_angle
    _geom_angle_publ_flag
    C8 Sn1 C20 . . 123.1(2) ?
    C8 Sn1 C14 . . 119.4(2) ?
    C20 Sn1 C14 . . 117.1(2) ?
    C8 Sn1 O2 . . 92.10(18) ?
    C20 Sn1 O2 . . 91.81(17) ?
    C14 Sn1 O2 . . 92.88(17) ?
    C8 Sn1 O1 . 4_566 88.08(18) ?
    C20 Sn1 O1 . 4_566 85.07(17) ?
    C14 Sn1 O1 . 4_566 90.18(17) ?
    O2 Sn1 O1 . 4_566 176.38(13) ?
    O1 Se1 O2 . . 102.58(19) ?
    O1 Se1 C1 . . 101.3(2) ?
    O2 Se1 C1 . . 100.0(2) ?
    Se1 O1 Sn1 . 4_565 133.3(2) ?
    Se1 O2 Sn1 . . 128.6(2) ?
    C2 C1 C6 . . 119.6(5) ?
    C2 C1 Se1 . . 118.5(5) ?
    C6 C1 Se1 . . 121.8(4) ?
    C1 C2 C3 . . 121.1(6) ?
    C1 C2 H2 . . 119.4 ?
    C3 C2 H2 . . 119.4 ?
    C4 C3 C2 . . 117.9(6) ?
    C4 C3 C7 . . 120.9(7) ?
    C2 C3 C7 . . 121.1(7) ?
    C3 C4 C5 . . 121.5(7) ?
    C3 C4 H4 . . 119.3 ?
    C5 C4 H4 . . 119.3 ?
    C6 C5 C4 . . 120.4(7) ?
    C6 C5 H5 . . 119.8 ?
    C4 C5 H5 . . 119.8 ?
    C5 C6 C1 . . 119.4(6) ?
    C5 C6 H6 . . 120.3 ?
    C1 C6 H6 . . 120.3 ?
    C3 C7 H7A . . 109.5 ?
    C3 C7 H7B . . 109.5 ?
    H7A C7 H7B . . 109.5 ?
    C3 C7 H7C . . 109.5 ?
    H7A C7 H7C . . 109.5 ?
    H7B C7 H7C . . 109.5 ?
    C9 C8 C13 . . 118.2(5) ?
    C9 C8 Sn1 . . 119.6(4) ?
    C13 C8 Sn1 . . 121.7(4) ?
    C8 C9 C10 . . 120.2(6) ?
    C8 C9 H9 . . 119.9 ?
    C10 C9 H9 . . 119.9 ?
    C11 C10 C9 . . 120.8(7) ?
    C11 C10 H10 . . 119.6 ?
    C9 C10 H10 . . 119.6 ?
    C12 C11 C10 . . 119.2(6) ?
    C12 C11 H11 . . 120.4 ?
    C10 C11 H11 . . 120.4 ?
    C11 C12 C13 . . 120.6(6) ?
    C11 C12 H12 . . 119.7 ?
    C13 C12 H12 . . 119.7 ?
    C12 C13 C8 . . 120.9(6) ?
    C12 C13 H13 . . 119.5 ?
    C8 C13 H13 . . 119.5 ?
    C15 C14 C19 . . 117.5(5) ?
    C15 C14 Sn1 . . 122.8(4) ?
    C19 C14 Sn1 . . 119.8(4) ?
    C14 C15 C16 . . 122.0(6) ?
    C14 C15 H15 . . 119.0 ?
    C16 C15 H15 . . 119.0 ?
    C17 C16 C15 . . 119.8(7) ?
    C17 C16 H16 . . 120.1 ?
    C15 C16 H16 . . 120.1 ?
    C16 C17 C18 . . 119.9(6) ?
    C16 C17 H17 . . 120.0 ?
    C18 C17 H17 . . 120.0 ?
    C19 C18 C17 . . 120.0(6) ?
    C19 C18 H18 . . 120.0 ?
    C17 C18 H18 . . 120.0 ?
    C18 C19 C14 . . 120.8(6) ?
    C18 C19 H19 . . 119.6 ?
    C14 C19 H19 . . 119.6 ?
    C25 C20 C21 . . 118.7(6) ?
    C25 C20 Sn1 . . 121.2(4) ?
    C21 C20 Sn1 . . 120.1(4) ?
    C22 C21 C20 . . 119.3(6) ?
    C22 C21 H21 . . 120.3 ?
    C20 C21 H21 . . 120.3 ?
    C23 C22 C21 . . 120.9(7) ?
    C23 C22 H22 . . 119.5 ?
    C21 C22 H22 . . 119.5 ?
    C22 C23 C24 . . 120.2(7) ?
    C22 C23 H23 . . 119.9 ?
    C24 C23 H23 . . 119.9 ?
    C23 C24 C25 . . 120.3(7) ?
    C23 C24 H24 . . 119.9 ?
    C25 C24 H24 . . 119.9 ?
    C20 C25 C24 . . 120.6(7) ?
    C20 C25 H25 . . 119.7 ?
    C24 C25 H25 . . 119.7 ?
loop_
    _geom_hbond_atom_site_label_D
    _geom_hbond_atom_site_label_H
    _geom_hbond_atom_site_label_A
    _geom_hbond_site_symmetry_A
    _geom_hbond_distance_DH
    _geom_hbond_distance_HA
    _geom_hbond_distance_DA
    _geom_hbond_angle_DHA
    C9 H9 O1 . 0.93 2.57 3.487(7) 169.3
data_global
_journal_date_recd_electronic     2011-10-30
_journal_date_accepted     2011-11-18
_journal_name_full     'Acta Crystallographica, Section E'
_journal_year     2011
_journal_volume     67
_journal_issue     12
_journal_page_first     m1809
_journal_page_last     m1809
_journal_paper_category     QM
_journal_coeditor_code     RZ2663
_publ_contact_author_name     'Prof. Rufen Zhang'
_publ_contact_author_address
;
  College of Chemistry and Chemical Engineering
  Liaocheng University
  Shandong 252059
  People's Republic of China
;
_publ_contact_author_email     macl@lcu.edu.cn.
_publ_contact_author_fax     '86 538 6715521'
_publ_contact_author_phone     '86 635 8230660'
_publ_section_title
;\
<i>catena</i>-Poly[[triphenyltin(IV)]-\m-3-methylphenylseleninato-\
\k^2^<i>O</i>:<i>O</i>']
;
loop_
    _publ_author_name
    _publ_author_address
    'Jing Ru'
;
  College of Chemistry and Chemical Engineering
  Liaocheng University
  Shandong 252059
  People's Republic of China
;
    'Rufen Zhang'
;
  College of Chemistry and Chemical Engineering
  Liaocheng University
  Shandong 252059
  People's Republic of China
;
