# Supplementary material for: catena-Poly[[triphenyl­tin(IV)]-μ-3-methyl­phenyl­seleninato-κ2 O:O′]
Source: Acta Crystallogr Sect E Struct Rep Online. 2011 Nov 23;67(Pt 12):m1809. doi: 10.1107/S1600536811049245 (PMC3238714; doi:10.1107/S1600536811049245)
Supplement: Supplementary file 2 [file e-67-m1809-Isup2.hkl]

# 
# h,k,l, Fc-squared, Fo-squared, sigma(Fo-squared) and status flag 
# 
data_I
_shelx_title ' 110508g in P2(1)/c' 
_shelx_refln_list_code          4 
_shelx_F_calc_maximum      278.24 
_exptl_crystal_F_000      1088.00 
_reflns_d_resolution_high  0.8403 
 
loop_ 
 _symmetry_equiv_pos_as_xyz 
 'x, y, z' 
 '-x, y+1/2, -z+1/2' 
 '-x, -y, -z' 
 'x, -y-1/2, z-1/2' 
 
_cell_length_a    12.3293 
_cell_length_b    14.3519 
_cell_length_c    12.2865 
_cell_angle_alpha  90.000 
_cell_angle_beta   94.324 
_cell_angle_gamma  90.000 
 
_shelx_F_squared_multiplier     1.000 
 
loop_ 
 _refln_index_h 
 _refln_index_k 
 _refln_index_l 
 _refln_F_squared_calc 
 _refln_F_squared_meas 
 _refln_F_squared_sigma 
 _refln_observed_status 
   3   0   0    12645.07    13479.89    484.51 o 
   4   0   0    16480.04    17889.86    664.35 o 
   5   0   0     8698.49     9259.03    386.26 o 
   6   0   0      150.17      140.20     65.27 o 
   7   0   0     1588.86     1482.74    137.64 o 
   8   0   0     4940.64     4549.21    264.08 o 
   9   0   0      249.15      222.72     62.57 o 
  10   0   0     3830.20     4080.25    279.72 o 
  11   0   0     1650.21     2002.62    230.59 o 
  12   0   0     5056.79     5224.49    355.50 o 
  13   0   0     3793.46     3669.47    305.35 o 
  14   0   0     1082.84     1113.66    230.68 o 
   2   1   0     1439.54     1593.39     45.96 o 
   3   1   0    50790.31    55237.04   2205.21 o 
   4   1   0    10504.53    11049.00    348.97 o 
   5   1   0     7296.81     7414.44    160.80 o 
   6   1   0    12786.52    12976.29    293.07 o 
   7   1   0     1576.85     1434.34     71.67 o 
   8   1   0     1041.31      993.61     70.83 o 
   9   1   0     5704.28     5591.22    224.78 o 
  10   1   0       70.90       -7.98     65.81 o 
  11   1   0     2687.75     2765.36    176.21 o 
  12   1   0     3659.88     3756.09    208.71 o 
  13   1   0     2897.58     3203.12    201.86 o 
  14   1   0     2543.27     2980.75    218.65 o 
   0   2   0    32356.91    33268.25    800.72 o 
   1   2   0     3451.54     3707.92     75.03 o 
   2   2   0      741.14      766.51     28.67 o 
   3   2   0     3696.06     3730.99     76.81 o 
   4   2   0    12581.30    12897.33    249.17 o 
   5   2   0    17255.68    17566.07    602.54 o 
   6   2   0       21.36      -35.22     23.48 o 
   7   2   0     4661.89     4580.12    135.57 o 
   8   2   0     2839.67     2455.81    106.38 o 
   9   2   0      187.40      134.62     69.59 o 
  10   2   0     2229.51     2045.43    141.98 o 
  11   2   0      883.55      871.69    123.82 o 
  12   2   0     3089.55     3307.85    198.36 o 
  13   2   0     1829.13     2273.70    201.09 o 
  14   2   0      617.83      620.24    166.64 o 
   1   3   0    17142.23    17888.78    316.98 o 
   2   3   0     1265.52     1265.85     39.35 o 
   3   3   0      286.89      240.16     23.02 o 
   4   3   0     4675.28     4171.62    114.75 o 
   5   3   0       98.00       51.64     26.25 o 
   6   3   0     6815.24     6419.79    205.41 o 
   7   3   0     4244.99     4519.22    136.03 o 
   8   3   0     2982.18     2886.75    108.46 o 
   9   3   0     2924.81     2685.84    237.81 o 
  10   3   0       77.74       -6.57     68.61 o 
  11   3   0     1284.04     1301.56    142.60 o 
  12   3   0       75.60      -17.04     85.83 o 
  13   3   0      394.96      329.40    183.13 o 
  14   3   0      321.06      326.80    125.53 o 
   0   4   0      703.04      594.10     46.12 o 
   1   4   0     5850.68     6017.16    122.70 o 
   2   4   0     4241.60     4474.90    136.48 o 
   3   4   0      287.06      244.11     25.90 o 
   4   4   0     2004.20     2065.28     61.10 o 
   5   4   0     6110.10     6098.99    143.77 o 
   6   4   0     3941.49     3992.95    113.27 o 
   7   4   0     4235.03     3815.29    188.49 o 
   8   4   0     1437.91     1513.63     86.53 o 
   9   4   0     4427.46     4381.03    197.61 o 
  10   4   0      181.12      140.84     81.13 o 
  11   4   0     1712.51     1569.54    151.14 o 
  12   4   0       67.06       41.80     90.85 o 
  13   4   0       96.92       67.20     98.19 o 
  14   4   0      113.58      -26.83    110.09 o 
   1   5   0     3388.86     3111.71     69.41 o 
   2   5   0     2886.99     3037.95     72.36 o 
   3   5   0    14787.44    15052.72    257.92 o 
   4   5   0     6626.52     6679.94    135.58 o 
   5   5   0     1073.63     1080.03     54.17 o 
   6   5   0     2207.14     2200.76     79.65 o 
   7   5   0      411.17      373.82     51.76 o 
   8   5   0     3074.41     3093.21    119.18 o 
   9   5   0       87.01       66.24     65.73 o 
  10   5   0     2264.57     2096.69    147.11 o 
  11   5   0      293.16      274.42    100.60 o 
  12   5   0     2479.41     2463.88    310.30 o 
  13   5   0       20.36        5.33    108.46 o 
   0   6   0     7821.27     7020.65    214.61 o 
   1   6   0        3.67       -3.16     16.91 o 
   2   6   0    11932.90    11739.84    207.83 o 
   3   6   0        8.63       -8.01     22.20 o 
   4   6   0      460.30      264.88     45.92 o 
   5   6   0     1606.53     1641.85     64.94 o 
   6   6   0       72.04      -21.31     28.67 o 
   7   6   0      478.68      385.78     73.11 o 
   8   6   0       23.57      -66.03     51.62 o 
   9   6   0     1022.03     1149.94    118.16 o 
  10   6   0      563.26      461.60    101.16 o 
  11   6   0     1131.35     1499.60    148.59 o 
  12   6   0      354.79      365.54    122.30 o 
  13   6   0      469.85      384.07    128.59 o 
   1   7   0    12084.69    11866.75    210.99 o 
   2   7   0      549.35      550.53     40.03 o 
   3   7   0    11903.95    11754.29    243.23 o 
   4   7   0      898.02      794.46     51.24 o 
   5   7   0      404.17      323.71     40.99 o 
   6   7   0     1124.56     1156.48     69.77 o 
   7   7   0       57.23        9.57     37.24 o 
   8   7   0        2.60      -58.36     61.55 o 
   9   7   0      430.28      560.24    101.27 o 
  10   7   0       60.95       -9.21     73.67 o 
  11   7   0     1238.77     1505.08    157.04 o 
  12   7   0      273.81      261.15    106.15 o 
  13   7   0      273.72      194.90    119.35 o 
   0   8   0     4581.78     4557.72    232.34 o 
   1   8   0     1402.06     1410.33     55.05 o 
   2   8   0     5658.94     5390.72    147.81 o 
   3   8   0     6668.71     6358.66    139.24 o 
   4   8   0      226.31      178.34     38.02 o 
   5   8   0     5088.21     4861.91    136.18 o 
   6   8   0      168.68      111.21     49.45 o 
   7   8   0     4186.81     4112.44    129.17 o 
   8   8   0      472.33      528.06    102.53 o 
   9   8   0     1334.85     1533.07    149.75 o 
  10   8   0     1953.59     2005.02    158.73 o 
  11   8   0        0.38     -102.76     82.30 o 
  12   8   0      741.48      697.71    147.33 o 
   1   9   0       99.72       37.33     34.23 o 
   2   9   0     4753.92     4724.99    130.72 o 
   3   9   0       17.69       -7.33     31.10 o 
   4   9   0    10474.37    10244.37    339.06 o 
   5   9   0      245.33      116.34     45.77 o 
   6   9   0    12618.20    13486.61    291.91 o 
   7   9   0     1406.77     1489.28     91.37 o 
   8   9   0     4421.79     4425.21    169.44 o 
   9   9   0     2860.44     3141.02    191.29 o 
  10   9   0     1109.21     1088.81    142.32 o 
  11   9   0     1594.62     1857.13    179.19 o 
  12   9   0       21.90      -43.74    107.46 o 
   0  10   0       45.58      -64.43     86.20 o 
   1  10   0      148.83       74.51     42.62 o 
   2  10   0      203.15      100.67     45.21 o 
   3  10   0     6829.78     6837.31    225.77 o 
   4  10   0       10.65        5.49     41.30 o 
   5  10   0     9679.32    10380.94    251.63 o 
   6  10   0     2004.12     2120.24    122.67 o 
   7  10   0     7086.48     7546.46    249.69 o 
   8  10   0     3202.27     3428.61    155.88 o 
   9  10   0     3628.13     3899.40    215.22 o 
  10  10   0     3393.33     3552.46    211.37 o 
  11  10   0      419.80      470.68    235.12 o 
   1  11   0      573.03      529.32     74.23 o 
   2  11   0     2932.26     2871.20    109.65 o 
   3  11   0       12.03      -62.65     41.77 o 
   4  11   0     6268.18     6252.70    176.55 o 
   5  11   0     1618.33     1660.27     98.81 o 
   6  11   0     7560.60     7903.50    210.02 o 
   7  11   0     1926.80     2076.49    150.92 o 
   8  11   0     3563.76     3881.51    246.32 o 
   9  11   0     1887.67     2345.26    206.24 o 
  10  11   0     1313.24     1510.30    199.88 o 
  11  11   0      932.04      718.21    141.35 o 
   0  12   0      868.09      867.81    113.27 o 
   1  12   0      801.34      800.73     88.22 o 
   2  12   0      457.00      412.95     62.32 o 
   3  12   0     5163.08     4971.91    154.90 o 
   4  12   0       40.39      -32.86     50.64 o 
   5  12   0     4730.69     4943.40    160.64 o 
   6  12   0      498.59      477.72     74.96 o 
   7  12   0     2669.87     2643.59    141.98 o 
   8  12   0      275.28      287.46     87.69 o 
   9  12   0     1081.08      967.94    178.85 o 
  10  12   0      744.44      719.71    151.59 o 
   1  13   0     1872.44     1719.73    104.77 o 
   2  13   0      393.83      305.76     65.38 o 
   3  13   0     1709.06     1718.17    104.60 o 
   4  13   0      662.29      619.11     77.09 o 
   5  13   0       86.94       68.19     63.35 o 
   6  13   0      579.13      567.04     79.71 o 
   7  13   0       31.82      -26.04     89.39 o 
   8  13   0      239.11      202.13    113.01 o 
   9  13   0      161.45       -9.08     87.43 o 
   0  14   0      670.19      527.95    112.72 o 
   1  14   0      114.61       69.06     60.19 o 
   2  14   0     1548.07     1606.80    107.00 o 
   3  14   0      661.46      565.16     78.64 o 
   4  14   0      407.64      418.24     92.39 o 
   5  14   0       84.81       22.31     63.75 o 
   6  14   0       37.10      -64.30     60.77 o 
   7  14   0       16.21     -114.10     76.07 o 
   8  14   0        5.72      -77.11     80.60 o 
   1  15   0      292.87      179.70     72.55 o 
   2  15   0      465.57      257.17     74.13 o 
   3  15   0      199.07      162.88     70.24 o 
   4  15   0      690.95      609.53    111.23 o 
   5  15   0       97.25       38.69     71.82 o 
   6  15   0      936.21      936.82    100.68 o 
   0  16   0       29.98      -62.37    135.25 o 
   1  16   0      108.76       87.63    104.43 o 
   2  16   0       94.40       39.72     96.64 o 
   3  16   0      815.05      900.71    152.27 o 
   4  16   0       13.11     -100.63     94.03 o 
   5  16   0     1509.26     1587.67    179.82 o 
   1  17   0      262.52      199.79    118.12 o 
 -14   1   1      238.43      244.64    114.12 o 
 -13   1   1      584.93      546.33    134.96 o 
 -12   1   1        3.57        5.54    103.08 o 
 -11   1   1     1451.86     1517.03    145.48 o 
 -10   1   1      460.54      390.70     97.61 o 
  -9   1   1     1497.54     1650.23    127.01 o 
  -8   1   1      356.21      347.88     43.60 o 
  -7   1   1     4016.45     3869.01    101.58 o 
  -6   1   1      566.92      524.38     42.99 o 
  -5   1   1     1655.34     1829.67     55.83 o 
  -4   1   1       50.69      113.66     24.95 o 
  -3   1   1     1465.48     1644.77    109.17 o 
  -2   1   1     1385.62     1514.37    114.34 o 
  -1   1   1     1752.10     2304.03    311.97 o 
   1   1   1     4238.65     4781.09    359.43 o 
   2   1   1     2704.15     2774.01     88.30 o 
   3   1   1    10757.61    10378.81    226.12 o 
   4   1   1     3537.25     3316.28    117.12 o 
   5   1   1    10430.57    10549.46    242.13 o 
   6   1   1     3428.26     3220.31    104.49 o 
   7   1   1     1999.21     1952.82     84.28 o 
   8   1   1     2043.07     2025.27     92.88 o 
   9   1   1      244.80      220.15     51.81 o 
  10   1   1      104.58        9.12     67.65 o 
  11   1   1       32.06      -13.34     74.19 o 
  12   1   1      121.43       -5.47     94.46 o 
  13   1   1        8.68     -121.59     96.60 o 
  14   1   1      246.55       58.76    113.87 o 
 -14   2   1      653.56      690.82    142.02 o 
 -13   2   1      930.01     1258.43    157.07 o 
 -12   2   1     3586.27     3361.46    198.03 o 
 -11   2   1     2562.98     2885.51    258.44 o 
 -10   2   1    10864.79    10707.22    366.41 o 
  -9   2   1     2105.15     2084.44    135.12 o 
  -8   2   1    10231.85     9698.96    270.65 o 
  -7   2   1      504.87      485.36     44.41 o 
  -6   2   1     4015.98     4238.17    101.76 o 
  -5   2   1      676.13     1095.76     68.40 o 
  -4   2   1      796.28     1256.43    253.51 o 
  -3   2   1      982.64     1033.77    108.00 o 
  -2   2   1    24693.73    30648.18   2402.07 o 
  -1   2   1       24.75       22.92     11.08 o 
   0   2   1     9458.63    10584.68    601.61 o 
   1   2   1     4706.05     5326.80    118.54 o 
   2   2   1    77419.88    82351.90   1614.36 o 
   3   2   1    13768.44    13552.67    289.48 o 
   4   2   1    37225.62    36796.96    744.38 o 
   5   2   1    15697.48    15142.37    553.27 o 
   6   2   1     9967.81     9335.10    226.32 o 
   7   2   1     6205.60     5993.48    207.77 o 
   8   2   1     1599.43     1664.27     85.51 o 
   9   2   1      222.60      215.33     68.08 o 
  10   2   1       86.76      310.13    184.63 o 
  11   2   1        3.29      -17.31     74.28 o 
  12   2   1       48.37       97.86    130.93 o 
  13   2   1      843.17      668.43    206.07 o 
  14   2   1       36.43      -59.05    101.75 o 
 -14   3   1     1123.30     1024.56    281.81 o 
 -13   3   1     1841.22     1898.14    182.47 o 
 -12   3   1     1208.20     1330.29    159.72 o 
 -11   3   1     8433.60     7894.78    307.55 o 
 -10   3   1     3593.51     3563.20    189.50 o 
  -9   3   1    13459.25    13208.12    350.75 o 
  -8   3   1      375.97      315.37     64.93 o 
  -7   3   1    12442.22    12374.16    312.51 o 
  -6   3   1       16.50       -3.65     25.10 o 
  -5   3   1     1687.02     1828.31     92.18 o 
  -4   3   1     4495.42     5425.09    154.47 o 
  -3   3   1      907.97     1130.18    152.37 o 
  -2   3   1    13127.63    14537.69    448.83 o 
  -1   3   1    14601.96    15797.20    252.47 o 
   0   3   1     4119.21     4004.58    116.82 o 
   1   3   1    60251.79    64061.93   1247.07 o 
   2   3   1    30029.84    31804.49    553.39 o 
   3   3   1    25575.29    25741.88    455.81 o 
   4   3   1    16232.62    15901.77    344.61 o 
   5   3   1    18182.54    17699.12    526.93 o 
   6   3   1     2292.07     1791.80    119.26 o 
   7   3   1     6174.33     6142.06    172.00 o 
   8   3   1     3971.94     3595.14    127.34 o 
   9   3   1      616.61      783.22     74.29 o 
  10   3   1      306.18      242.66     78.22 o 
  11   3   1      221.17       92.21     79.32 o 
  12   3   1       65.05       62.39     89.75 o 
  13   3   1      444.47      328.26    114.07 o 
  14   3   1     1027.44     1187.44    167.84 o 
 -14   4   1      175.38      210.45    119.65 o 
 -13   4   1     1727.60     2237.06    216.15 o 
 -12   4   1     2189.84     2512.62    191.56 o 
 -11   4   1     2397.41     2332.05    240.84 o 
 -10   4   1     8816.98     8568.82    313.31 o 
  -9   4   1      477.93      498.09     79.76 o 
  -8   4   1    12835.70    12232.53    323.03 o 
  -7   4   1      118.53      172.77     38.36 o 
  -6   4   1     6451.73     6275.07    148.06 o 
  -5   4   1     5080.12     5583.72    190.15 o 
  -4   4   1     1453.46     2016.51    135.17 o 
  -3   4   1     5941.79     6035.17    232.39 o 
  -2   4   1     4668.91     4823.95     94.23 o 
  -1   4   1      483.86      450.87     24.98 o 
   0   4   1     3818.41     3596.03     83.23 o 
   1   4   1     2131.83     2242.35     61.72 o 
   2   4   1    36039.57    38422.93    668.55 o 
   3   4   1     8807.95     9183.91    185.34 o 
   4   4   1    28701.23    29201.01    521.62 o 
   5   4   1    14615.61    14445.77    395.03 o 
   6   4   1    11426.57    11108.19    326.30 o 
   7   4   1     7737.94     7253.84    207.34 o 
   8   4   1      546.65      612.09    148.52 o 
   9   4   1      982.00     1011.84    111.86 o 
  10   4   1      430.81      355.10     87.64 o 
  11   4   1      359.33      327.53    104.02 o 
  12   4   1     1000.95     1070.05    140.48 o 
  13   4   1      315.20      291.74    110.90 o 
  14   4   1     1132.63     1365.12    174.39 o 
 -14   5   1     1270.97     1490.48    178.34 o 
 -13   5   1      317.84      307.78    171.94 o 
 -12   5   1     1350.73     1536.28    162.27 o 
 -11   5   1     1780.91     1934.80    186.76 o 
 -10   5   1     1315.37     1241.12    135.83 o 
  -9   5   1     5689.68     5196.82    322.62 o 
  -8   5   1       58.73       94.73     56.05 o 
  -7   5   1     6908.73     6842.06    262.64 o 
  -6   5   1     1756.93     1564.47     74.79 o 
  -5   5   1     4416.69     4384.68    199.22 o 
  -4   5   1    17828.48    17561.51    297.40 o 
  -3   5   1       14.60       28.63     20.12 o 
  -2   5   1    13877.52    14400.56    242.42 o 
  -1   5   1     8196.21     7941.03    143.18 o 
   0   5   1     1133.84      955.74     42.93 o 
   1   5   1    24928.04    25231.45    451.02 o 
   2   5   1       10.39        2.84     24.31 o 
   3   5   1    19226.28    19761.27    365.80 o 
   4   5   1     5424.22     5325.91    128.42 o 
   5   5   1    10034.44    10472.36    509.42 o 
   6   5   1     7160.52     6831.80    186.92 o 
   7   5   1      716.06      804.25     67.01 o 
   8   5   1     6963.61     6792.01    233.72 o 
   9   5   1     2383.41     2252.16    168.65 o 
  10   5   1     2332.50     2393.07    234.91 o 
  11   5   1     2543.49     2428.01    163.99 o 
  12   5   1       33.31       23.79    146.48 o 
  13   5   1     1537.88     1462.95    172.56 o 
 -13   6   1      535.41      428.40    132.20 o 
 -12   6   1       34.00      -19.25     87.15 o 
 -11   6   1      760.19      747.91    187.40 o 
 -10   6   1     1071.20     1172.40    132.06 o 
  -9   6   1       30.16       25.62     63.15 o 
  -8   6   1     2652.20     2555.62    127.13 o 
  -7   6   1     3468.05     3612.85    170.88 o 
  -6   6   1     1481.84     1489.52     84.22 o 
  -5   6   1    10647.62    10649.16    396.08 o 
  -4   6   1      140.61      134.22     29.56 o 
  -3   6   1    26285.95    26201.53    427.63 o 
  -2   6   1      625.13      662.35     37.54 o 
  -1   6   1    16300.29    16313.38    306.04 o 
   0   6   1     3618.59     3512.82     92.52 o 
   1   6   1     7296.25     7247.55    222.13 o 
   2   6   1     9467.48     9107.16    190.00 o 
   3   6   1      474.38      470.41     70.44 o 
   4   6   1     1039.39     1048.46     59.49 o 
   5   6   1     1166.17     1148.95     75.00 o 
   6   6   1       12.72      -23.18     38.89 o 
   7   6   1     6950.24     6844.67    204.00 o 
   8   6   1     1873.95     1802.66     96.95 o 
   9   6   1     4354.66     4394.71    295.44 o 
  10   6   1     2853.05     2821.32    170.62 o 
  11   6   1     1843.10     1867.79    165.45 o 
  12   6   1     2109.65     2449.98    279.08 o 
  13   6   1      111.15      113.71    107.64 o 
 -13   7   1      201.42      111.20    108.46 o 
 -12   7   1      263.97      235.79    146.91 o 
 -11   7   1       44.87      -23.22     85.15 o 
 -10   7   1       12.78      -38.08     81.11 o 
  -9   7   1      286.34      396.50     95.75 o 
  -8   7   1     2897.70     2625.46    109.10 o 
  -7   7   1      295.15      213.32     44.66 o 
  -6   7   1    10722.94    11302.49    291.85 o 
  -5   7   1     1134.78     1075.78     65.96 o 
  -4   7   1    20483.18    20235.58    346.87 o 
  -3   7   1       63.08       44.37     26.23 o 
  -2   7   1    22707.15    22738.91    376.64 o 
  -1   7   1      224.60      190.95     27.31 o 
   0   7   1    16705.67    16449.51    315.57 o 
   1   7   1      130.80      105.31     30.44 o 
   2   7   1     7567.89     7583.15    172.79 o 
   3   7   1     1082.55     1022.20     81.56 o 
   4   7   1      314.74      407.22     54.77 o 
   5   7   1       51.94       13.89     32.97 o 
   6   7   1     3412.06     3190.75    105.30 o 
   7   7   1      677.95      713.75     74.13 o 
   8   7   1     3672.30     3572.28    140.35 o 
   9   7   1     2922.47     2986.90    171.39 o 
  10   7   1     2507.37     2177.59    158.39 o 
  11   7   1     3085.30     3157.20    198.41 o 
  12   7   1      716.03      804.98    140.71 o 
  13   7   1     1352.46     1757.16    185.03 o 
 -12   8   1      192.20      192.66    115.35 o 
 -11   8   1       48.75       -9.69    121.28 o 
 -10   8   1       15.26     -114.16     91.42 o 
  -9   8   1      504.69      575.40    103.31 o 
  -8   8   1        3.11       -3.94     49.75 o 
  -7   8   1     4951.66     4882.15    225.06 o 
  -6   8   1      145.01      129.19     42.26 o 
  -5   8   1    10674.96    10409.66    258.78 o 
  -4   8   1      203.70      160.84     36.31 o 
  -3   8   1    19752.30    20023.45    344.19 o 
  -2   8   1      144.58      146.67     31.17 o 
  -1   8   1    14614.84    14805.58    260.23 o 
   0   8   1        8.31      -31.67     21.12 o 
   1   8   1     3648.21     3671.64    107.24 o 
   2   8   1     2343.24     2390.13     85.44 o 
   3   8   1      247.59      332.72    106.54 o 
   4   8   1      163.54      105.81     38.89 o 
   5   8   1        1.08       34.66     38.63 o 
   6   8   1      903.22      828.46     69.87 o 
   7   8   1     1240.22     1356.52    107.10 o 
   8   8   1     2644.22     2664.73    126.08 o 
   9   8   1      976.16     1127.30    135.63 o 
  10   8   1     2105.32     2244.17    170.19 o 
  11   8   1     1355.61     1275.09    156.45 o 
  12   8   1     1404.36     1436.05    174.66 o 
 -12   9   1        1.85     -137.71     91.80 o 
 -11   9   1        7.84       -5.08     91.35 o 
 -10   9   1       38.72       -5.08     89.45 o 
  -9   9   1      108.85       41.35     67.56 o 
  -8   9   1     1710.85     1672.05    125.75 o 
  -7   9   1      221.44      176.12     64.30 o 
  -6   9   1     4133.97     4152.42    121.62 o 
  -5   9   1      147.46      101.74     42.24 o 
  -4   9   1     4293.66     3832.00    106.85 o 
  -3   9   1      144.85       74.11     34.57 o 
  -2   9   1     3774.15     3601.57     95.83 o 
  -1   9   1       52.71       20.79     29.46 o 
   0   9   1      932.82      773.16     62.24 o 
   1   9   1      200.08      156.85     39.89 o 
   2   9   1      421.29      393.58     48.67 o 
   3   9   1      154.49       87.85     41.47 o 
   4   9   1      135.58      109.23     44.30 o 
   5   9   1     1999.53     1831.59     89.65 o 
   6   9   1        6.91        4.40     43.25 o 
   7   9   1     1460.80     1479.20    101.91 o 
   8   9   1       91.09       65.29     75.50 o 
   9   9   1      964.97      788.06    130.42 o 
  10   9   1      408.18      353.65    111.99 o 
  11   9   1      913.24      665.64    138.90 o 
  12   9   1      334.69      416.00    127.95 o 
 -11  10   1       45.35      -29.73    128.37 o 
 -10  10   1        3.24      -89.39     88.10 o 
  -9  10   1        3.48      -31.84     64.02 o 
  -8  10   1      226.85      158.78     67.52 o 
  -7  10   1       12.16      -59.07     56.79 o 
  -6  10   1      241.70       87.15     51.01 o 
  -5  10   1        3.26      -62.93     41.95 o 
  -4  10   1      345.20      346.34     57.55 o 
  -3  10   1       51.77       27.92     40.47 o 
  -2  10   1      344.00      350.21     52.79 o 
  -1  10   1      109.29       29.04     46.54 o 
   0  10   1      323.86      261.55     48.94 o 
   1  10   1       76.81       38.56     38.89 o 
   2  10   1      613.24      537.47     58.42 o 
   3  10   1       69.13       50.26     41.70 o 
   4  10   1     2028.63     1974.63     92.09 o 
   5  10   1        2.95      -66.12     44.08 o 
   6  10   1      128.23       -3.60     46.22 o 
   7  10   1        1.96      -21.76     49.55 o 
   8  10   1      200.71        7.12     84.92 o 
   9  10   1        1.55      -83.24     86.61 o 
  10  10   1       92.31       40.04    121.06 o 
  11  10   1        5.95      -55.50     94.83 o 
 -11  11   1       12.84     -147.51    127.34 o 
 -10  11   1        0.24      -95.30     98.43 o 
  -9  11   1      168.87       60.55     77.09 o 
  -8  11   1      705.35      603.63     94.71 o 
  -7  11   1      289.56      332.98     81.28 o 
  -6  11   1     1939.74     2030.78    112.32 o 
  -5  11   1      514.60      479.97     67.47 o 
  -4  11   1     3018.86     2830.70    113.13 o 
  -3  11   1       98.97       52.26     45.33 o 
  -2  11   1     2764.45     2466.37    101.37 o 
  -1  11   1       73.49        6.90     42.34 o 
   0  11   1     2954.72     2796.44    108.92 o 
   1  11   1      492.12      475.51     62.53 o 
   2  11   1      754.38      691.08     66.78 o 
   3  11   1        0.30      -60.66     40.44 o 
   4  11   1       82.91        8.00     47.21 o 
   5  11   1        3.81      -31.82     49.06 o 
   6  11   1       29.88       18.46     49.63 o 
   7  11   1       47.21      -21.31     56.21 o 
   8  11   1      856.75      967.08    136.62 o 
   9  11   1       93.74      126.52    108.47 o 
  10  11   1      355.26      439.06    128.87 o 
  11  11   1      369.38      292.41    133.87 o 
 -10  12   1        1.12      -68.63    110.77 o 
  -9  12   1       37.25      -63.96     72.93 o 
  -8  12   1     1034.09     1241.03    127.61 o 
  -7  12   1     1061.26     1074.29    111.64 o 
  -6  12   1      654.48      693.28     87.57 o 
  -5  12   1     4705.53     4762.50    157.17 o 
  -4  12   1      178.27       95.30     53.29 o 
  -3  12   1     5812.60     5663.67    166.19 o 
  -2  12   1      467.79      419.38     64.49 o 
  -1  12   1    10089.16     9700.76    238.68 o 
   0  12   1      929.58     1074.94     84.95 o 
   1  12   1     3472.17     3486.36    183.94 o 
   2  12   1      376.99      371.42     61.94 o 
   3  12   1      547.92      642.37     73.04 o 
   4  12   1       13.81      -35.77     49.95 o 
   5  12   1      665.33      750.79     93.68 o 
   6  12   1      540.96      520.20     76.61 o 
   7  12   1     2816.04     2934.07    129.74 o 
   8  12   1      839.10      923.91    108.18 o 
   9  12   1     1717.33     1869.71    237.81 o 
  10  12   1     1058.35     1336.72    175.57 o 
  -9  13   1       52.50       53.49     85.73 o 
  -8  13   1      599.55      709.58    108.07 o 
  -7  13   1      619.36      766.94    108.50 o 
  -6  13   1     2616.69     2790.04    130.49 o 
  -5  13   1      692.53      809.54     85.99 o 
  -4  13   1     7618.36     7609.01    209.26 o 
  -3  13   1       15.96      -18.47     52.73 o 
  -2  13   1     6404.07     6354.55    182.97 o 
  -1  13   1      767.58      623.10     74.87 o 
   0  13   1     5665.41     6133.71    183.96 o 
   1  13   1     1200.29     1136.61     88.73 o 
   2  13   1     1747.19     1942.11    107.36 o 
   3  13   1      294.41      248.86     62.95 o 
   4  13   1      163.47      190.66     65.43 o 
   5  13   1       41.02      -44.35     52.97 o 
   6  13   1     2271.52     2442.51    127.05 o 
   7  13   1     1127.65     1299.36    149.95 o 
   8  13   1     3873.72     3471.58    171.99 o 
   9  13   1     1951.50     2053.54    378.14 o 
  -8  14   1      885.07     1015.51    151.48 o 
  -7  14   1     2027.21     2246.35    177.11 o 
  -6  14   1      343.84      216.69     98.60 o 
  -5  14   1     5838.75     6077.35    193.13 o 
  -4  14   1      372.46      320.92     73.39 o 
  -3  14   1     5793.87     6040.41    186.69 o 
  -2  14   1       32.73       85.61     67.66 o 
  -1  14   1     5356.58     5136.75    169.47 o 
   0  14   1     1680.70     1656.46    132.23 o 
   1  14   1     1332.65     1350.99    120.66 o 
   2  14   1     1699.19     1612.07    139.66 o 
   3  14   1       44.14      191.67     75.09 o 
   4  14   1      664.79      560.10     97.41 o 
   5  14   1     1228.84     1298.48    227.76 o 
   6  14   1       42.04      -50.63     74.14 o 
   7  14   1     2005.18     2252.52    186.85 o 
   8  14   1      816.18      748.98    138.73 o 
  -7  15   1     1344.28     1353.06    167.67 o 
  -6  15   1     1296.26     1390.25    167.72 o 
  -5  15   1      499.18      493.59    103.32 o 
  -4  15   1     4030.65     3888.27    181.55 o 
  -3  15   1        3.30      -32.86     75.97 o 
  -2  15   1     3450.58     3523.30    210.87 o 
  -1  15   1     1406.67     1697.93    137.90 o 
   0  15   1     2358.02     2704.73    163.11 o 
   1  15   1     3468.82     3445.95    170.07 o 
   2  15   1       31.78       37.26     72.11 o 
   3  15   1     1701.45     1689.24    136.36 o 
   4  15   1      655.13      558.89    101.41 o 
   5  15   1      700.68      852.65    113.99 o 
   6  15   1     1205.21     1198.25    125.65 o 
  -5  16   1      642.63      558.65    113.81 o 
  -4  16   1       42.48     -109.62     73.08 o 
  -3  16   1     1163.48     1178.70    134.61 o 
  -2  16   1      361.43      193.62     91.95 o 
  -1  16   1      897.24      862.44    118.34 o 
   0  16   1     2092.37     2357.12    199.55 o 
   1  16   1      470.31      408.02     94.55 o 
   2  16   1     1669.78     1877.60    149.22 o 
   3  16   1       28.53       15.47     80.71 o 
   4  16   1     1912.95     1942.71    150.86 o 
  -1  17   1      338.73      167.89     97.87 o 
   0  17   1       28.56     -105.82     84.22 o 
 -14   0   2       13.36      -72.11    154.55 o 
 -13   0   2      854.63      745.43    194.88 o 
 -12   0   2      818.16      800.02    195.39 o 
 -11   0   2      814.03      842.06    168.82 o 
 -10   0   2     6656.95     6131.20    267.09 o 
  -9   0   2     3901.64     3622.57    192.23 o 
  -8   0   2    30265.74    29977.85    830.76 o 
  -7   0   2       12.85       26.28     58.06 o 
  -6   0   2    44121.03    44416.65   1150.45 o 
  -5   0   2      618.21      714.03    147.25 o 
  -4   0   2    24987.83    26309.15    834.41 o 
  -3   0   2     1602.82     1424.96     87.10 o 
  -2   0   2    39860.98    41627.79   1034.18 o 
  -1   0   2    16096.78    17580.84    624.02 o 
   1   0   2    12300.42    14487.29    515.09 o 
   2   0   2     4766.95     4748.19    193.77 o 
   3   0   2     3683.04     3220.34    153.19 o 
   4   0   2     7723.76     7426.26    309.02 o 
   5   0   2    19453.75    17748.72    674.52 o 
   6   0   2    17533.12    15894.59    625.73 o 
   7   0   2    17904.35    16721.43    667.68 o 
   8   0   2     8262.29     7983.39    386.85 o 
   9   0   2    16315.94    16319.14    469.91 o 
  10   0   2     2451.49     2201.66    139.06 o 
  11   0   2     2541.31     2719.68    239.14 o 
  12   0   2       19.40        7.01    128.84 o 
  13   0   2      701.04      730.31    179.93 o 
  14   0   2      129.92       32.89    149.00 o 
 -14   1   2       72.56       60.76    109.19 o 
 -13   1   2       31.55      -83.13     87.93 o 
 -12   1   2     2486.34     2403.45    177.94 o 
 -11   1   2     2078.05     2026.35    162.90 o 
 -10   1   2       45.46      -68.11     60.79 o 
  -9   1   2    12308.31    11521.52    278.74 o 
  -8   1   2      919.15     1001.85     77.51 o 
  -7   1   2    27098.64    26990.20    453.91 o 
  -6   1   2      192.32      253.72     43.03 o 
  -5   1   2    29515.49    31742.48    586.28 o 
  -4   1   2      391.73      350.83     37.40 o 
  -3   1   2    30230.14    32373.67   1090.42 o 
  -2   1   2      303.79      397.33     24.12 o 
  -1   1   2     2219.13     2299.46    142.25 o 
   0   1   2    14612.30    15966.13    398.31 o 
   1   1   2     1786.69     1812.10    288.47 o 
   2   1   2      172.49      219.80     23.53 o 
   3   1   2    17411.51    16518.26    347.14 o 
   4   1   2       46.98       29.16     27.58 o 
   5   1   2    15302.03    14097.20    313.56 o 
   6   1   2    18643.68    18475.78    748.69 o 
   7   1   2     5013.25     4743.65    227.15 o 
   8   1   2    10700.70    10309.81    262.43 o 
   9   1   2     4140.54     3866.80    142.85 o 
  10   1   2     5905.12     5936.02    191.44 o 
  11   1   2      287.28      370.15     95.26 o 
  12   1   2     1646.97     1734.08    165.66 o 
  13   1   2      111.38      -41.21     96.41 o 
  14   1   2        2.30      -47.27    105.98 o 
 -14   2   2      344.67      244.96    121.42 o 
 -13   2   2      800.06      647.92    135.41 o 
 -12   2   2       22.06      -67.09    104.79 o 
 -11   2   2       57.89       68.69     88.79 o 
 -10   2   2      187.91      124.60     72.76 o 
  -9   2   2     1608.51     1433.03     99.02 o 
  -8   2   2     6711.30     6083.71    173.74 o 
  -7   2   2      199.70      135.14     45.20 o 
  -6   2   2    25738.11    27340.68    959.98 o 
  -5   2   2      274.73      237.44     34.24 o 
  -4   2   2    29978.93    33492.41   2318.14 o 
  -3   2   2     1251.24     1228.15    132.73 o 
  -2   2   2       16.33       11.78     10.60 o 
  -1   2   2     7494.80     8864.75    494.13 o 
   0   2   2    24110.96    29011.66   2586.79 o 
   1   2   2        1.45       -4.36     19.99 o 
   2   2   2     9152.43     9367.87    227.43 o 
   3   2   2     1771.49     1800.27     63.52 o 
   4   2   2    14566.20    13879.63    305.47 o 
   5   2   2      232.79      114.80     34.71 o 
   6   2   2     6938.41     7288.01    680.54 o 
   7   2   2     6141.21     5887.58    169.30 o 
   8   2   2     2513.88     2487.29    108.93 o 
   9   2   2     7226.15     6974.29    204.96 o 
  10   2   2      105.44       31.57     67.46 o 
  11   2   2     1705.53     2131.19    168.31 o 
  12   2   2      166.72      129.72     96.13 o 
  13   2   2      950.76      926.92    141.76 o 
  14   2   2      299.99      164.41    121.21 o 
 -14   3   2      327.80      142.37    118.62 o 
 -13   3   2      677.95      631.22    140.07 o 
 -12   3   2      956.46     1000.02    326.19 o 
 -11   3   2       42.73      -38.12     66.95 o 
 -10   3   2     1170.53     1259.45    144.22 o 
  -9   3   2       17.45      -62.56     49.37 o 
  -8   3   2     2765.62     2400.26    109.10 o 
  -7   3   2      790.02      732.70     64.19 o 
  -6   3   2       74.98       31.21     20.95 o 
  -5   3   2     1526.60     1465.89     99.88 o 
  -4   3   2      733.93      892.82     61.91 o 
  -3   3   2     1251.19     1366.62     98.75 o 
  -2   3   2    11992.40    13834.98    945.01 o 
  -1   3   2      185.58      180.60     17.47 o 
   0   3   2    41604.77    47986.11   1833.37 o 
   1   3   2     2747.27     2697.29     76.34 o 
   2   3   2       33.21       13.71     20.30 o 
   3   3   2     1086.09      916.51     50.23 o 
   4   3   2     1681.38     1696.54     70.13 o 
   5   3   2     5804.38     5456.05    149.52 o 
   6   3   2      258.72      306.40     58.35 o 
   7   3   2      873.56      746.60     64.28 o 
   8   3   2     1810.32     1497.84     85.78 o 
   9   3   2      811.56      769.23     82.47 o 
  10   3   2     1128.96     1098.51    118.61 o 
  11   3   2      505.11      552.02    232.90 o 
  12   3   2     1321.61     1508.49    158.55 o 
  13   3   2      966.47     1064.71    250.07 o 
  14   3   2       51.22      -13.63    116.98 o 
 -14   4   2      417.19      253.57    132.00 o 
 -13   4   2     1444.27     1777.41    219.57 o 
 -12   4   2      400.94      319.35    104.64 o 
 -11   4   2      930.32      888.18    110.16 o 
 -10   4   2      403.21      300.92     79.63 o 
  -9   4   2     1395.18     1363.46    107.68 o 
  -8   4   2      557.37      459.92     69.94 o 
  -7   4   2      429.26      405.19     45.80 o 
  -6   4   2     5651.41     6118.54    254.32 o 
  -5   4   2      125.70       63.60     22.63 o 
  -4   4   2     3345.06     3921.17    293.26 o 
  -3   4   2       98.67       48.64     17.15 o 
  -2   4   2     1208.77     1074.71     46.10 o 
  -1   4   2    20431.71    22360.44    903.77 o 
   0   4   2     5136.38     5907.48    165.80 o 
   1   4   2    16571.47    18152.09    330.21 o 
   2   4   2      112.03      124.73     23.92 o 
   3   4   2    18339.84    18613.40    399.77 o 
   4   4   2     1654.89     1622.49     71.64 o 
   5   4   2     4993.95     4866.17    168.23 o 
   6   4   2        6.70        7.67     34.70 o 
   7   4   2      490.45      396.87     55.34 o 
   8   4   2      147.82       14.42     45.51 o 
   9   4   2      336.12      265.30     60.85 o 
  10   4   2      265.98      235.06     90.30 o 
  11   4   2       42.15      -38.50     74.63 o 
  12   4   2      886.16     1002.53    136.79 o 
  13   4   2       29.21       28.91     98.47 o 
 -13   5   2      452.24      366.55    122.78 o 
 -12   5   2      437.53      682.31    123.94 o 
 -11   5   2      973.20      842.52    112.50 o 
 -10   5   2      324.02      363.20     87.08 o 
  -9   5   2     3212.16     2857.56    138.50 o 
  -8   5   2      978.76      982.97     69.88 o 
  -7   5   2     2509.93     2367.30     91.23 o 
  -6   5   2        0.80      -30.42     25.90 o 
  -5   5   2     2671.64     2710.86    200.70 o 
  -4   5   2        8.38        1.27     20.46 o 
  -3   5   2     2249.89     2274.38    127.02 o 
  -2   5   2     1123.75     1032.30     36.50 o 
  -1   5   2      442.58      364.44     27.06 o 
   0   5   2    18778.66    20198.44    540.82 o 
   1   5   2       12.60       11.09     20.46 o 
   2   5   2    10631.71    11767.89    231.95 o 
   3   5   2     3200.14     3583.87     96.98 o 
   4   5   2    15705.90    15635.77    352.36 o 
   5   5   2       35.54       28.41     34.24 o 
   6   5   2     6892.27     6836.77    189.09 o 
   7   5   2     1194.95     1126.62     80.35 o 
   8   5   2     2719.75     2605.45    120.86 o 
   9   5   2     1015.79      831.40     84.27 o 
  10   5   2     1939.21     2030.60    159.60 o 
  11   5   2      667.95      656.01    113.72 o 
  12   5   2       76.71       37.70     93.93 o 
  13   5   2      656.20      581.78    139.19 o 
 -13   6   2      181.93      130.49    122.98 o 
 -12   6   2      317.96      243.25    115.55 o 
 -11   6   2       70.17      107.22     84.69 o 
 -10   6   2     1998.85     1860.07    173.39 o 
  -9   6   2       23.53       35.22     62.50 o 
  -8   6   2     4127.95     4064.61    131.11 o 
  -7   6   2      327.39      330.20     52.10 o 
  -6   6   2    10648.11    10986.46    410.40 o 
  -5   6   2       19.81       -8.57     26.96 o 
  -4   6   2     4903.96     5124.53    243.32 o 
  -3   6   2      102.67      156.84     40.29 o 
  -2   6   2      893.98      795.37     40.23 o 
  -1   6   2       64.26       71.31     21.74 o 
   0   6   2       96.46       88.11     25.38 o 
   1   6   2     4069.01     4262.52    107.05 o 
   2   6   2     2365.16     2398.19     77.69 o 
   3   6   2     4128.78     4201.69    113.29 o 
   4   6   2     1435.16     1556.14     80.95 o 
   5   6   2     7583.48     7515.69    203.18 o 
   6   6   2     3883.70     3937.84    138.34 o 
   7   6   2     5577.01     5251.58    167.91 o 
   8   6   2     1873.74     1760.02    105.12 o 
   9   6   2     3772.14     3678.43    146.06 o 
  10   6   2      744.36      796.04    181.08 o 
  11   6   2      700.98      714.58    158.18 o 
  12   6   2      226.72       94.89     99.00 o 
  13   6   2       27.65     -165.55    129.56 o 
 -13   7   2       19.51     -122.19    108.11 o 
 -12   7   2      650.67      462.21    125.47 o 
 -11   7   2      831.92      864.50    129.35 o 
 -10   7   2     1468.42     1311.82    174.94 o 
  -9   7   2     3366.49     3090.84    121.93 o 
  -8   7   2       40.83       17.46     45.95 o 
  -7   7   2     7428.94     7266.49    186.20 o 
  -6   7   2       15.31      -15.90     33.54 o 
  -5   7   2    10775.36    11260.06    362.45 o 
  -4   7   2     1197.73     1125.15     57.15 o 
  -3   7   2     9253.97     9420.64    180.17 o 
  -2   7   2     6054.58     6104.71    126.56 o 
  -1   7   2      828.98      831.82     43.15 o 
   0   7   2     3555.64     3554.71     99.49 o 
   1   7   2      175.71      114.99     31.57 o 
   2   7   2     3829.12     3640.82    104.39 o 
   3   7   2    12008.30    12400.62    255.36 o 
   4   7   2     1505.30     1400.40     71.21 o 
   5   7   2     4846.95     4979.24    158.89 o 
   6   7   2     5327.91     5277.09    168.54 o 
   7   7   2     1638.06     1614.37    100.80 o 
   8   7   2     4848.95     4780.31    168.29 o 
   9   7   2      238.97      180.12     66.48 o 
  10   7   2     2231.58     2337.06    177.92 o 
  11   7   2       63.00     -119.61     83.59 o 
  12   7   2      539.76      653.51    137.80 o 
  13   7   2       43.11      -43.09    110.27 o 
 -12   8   2       77.10      -31.87    103.53 o 
 -11   8   2     2302.38     2593.27    224.27 o 
 -10   8   2      806.54      701.11    103.29 o 
  -9   8   2     1553.32     1683.84    115.46 o 
  -8   8   2     2867.20     2568.04    116.60 o 
  -7   8   2      150.79       69.57     48.23 o 
  -6   8   2     6714.19     6959.50    206.27 o 
  -5   8   2     1209.45     1298.48     96.57 o 
  -4   8   2     3311.59     3243.70     92.83 o 
  -3   8   2     8957.78     9190.48    181.14 o 
  -2   8   2     1137.67     1187.83     54.40 o 
  -1   8   2    11806.77    11843.16    217.37 o 
   0   8   2       68.73      -44.14     29.43 o 
   1   8   2     8704.26     8502.67    190.77 o 
   2   8   2     6763.61     6712.26    161.84 o 
   3   8   2     6852.62     6493.92    160.86 o 
   4   8   2     7556.45     7475.58    181.20 o 
   5   8   2       14.90       -4.53     38.68 o 
   6   8   2     4856.14     4540.40    224.15 o 
   7   8   2      605.14      569.12     75.30 o 
   8   8   2      506.92      359.53     70.59 o 
   9   8   2     2453.52     2148.62    155.65 o 
  10   8   2      425.88      463.70    108.66 o 
  11   8   2     1134.26     1248.77    152.34 o 
  12   8   2      805.77      830.75    146.44 o 
 -12   9   2     2418.17     2689.80    217.55 o 
 -11   9   2      109.36        8.24    102.66 o 
 -10   9   2     3233.81     3162.15    314.81 o 
  -9   9   2      201.45       95.96     64.69 o 
  -8   9   2      778.82      754.86     79.09 o 
  -7   9   2     1948.68     1895.56    126.86 o 
  -6   9   2      237.11      222.42     47.72 o 
  -5   9   2     1756.81     1547.06     75.17 o 
  -4   9   2     6882.42     6931.26    155.34 o 
  -3   9   2     1099.00     1060.57     80.07 o 
  -2   9   2    19989.03    20052.66    347.43 o 
  -1   9   2     2982.64     2741.85     82.91 o 
   0   9   2    18376.76    18165.74    411.95 o 
   1   9   2     7586.40     7399.95    178.86 o 
   2   9   2    11857.59    11337.00    246.45 o 
   3   9   2    10854.56    10472.87    232.88 o 
   4   9   2     1551.67     1627.29     89.13 o 
   5   9   2     4639.22     4704.29    141.25 o 
   6   9   2      288.50      140.54     50.57 o 
   7   9   2     2151.77     2108.74    113.00 o 
   8   9   2      329.52      246.07     70.63 o 
   9   9   2        7.39      -70.56     84.81 o 
  10   9   2     2036.94     2329.49    188.41 o 
  11   9   2     1343.87     1567.51    203.12 o 
  12   9   2      646.49      701.64    152.08 o 
 -11  10   2     3354.28     3787.34    233.34 o 
 -10  10   2       12.28       41.71     98.83 o 
  -9  10   2     2390.69     2349.59    142.79 o 
  -8  10   2       42.34      -59.48     51.73 o 
  -7  10   2      424.87      385.49     67.39 o 
  -6  10   2      834.88      802.81     80.76 o 
  -5  10   2     2552.84     2295.28     99.67 o 
  -4  10   2       35.27      -12.60     43.29 o 
  -3  10   2    22546.40    22324.20    436.64 o 
  -2  10   2      554.20      562.16     94.99 o 
  -1  10   2    20722.16    20511.29    403.83 o 
   0  10   2     5217.30     5311.49    150.22 o 
   1  10   2    17113.51    17380.11    354.19 o 
   2  10   2     7423.29     7372.45    184.45 o 
   3  10   2     7809.68     7326.96    185.59 o 
   4  10   2     8145.96     7656.18    193.42 o 
   5  10   2       21.06      -20.95     46.22 o 
   6  10   2     2655.06     2606.46    109.76 o 
   7  10   2      519.28      456.66     85.32 o 
   8  10   2       26.80       -2.25     61.96 o 
   9  10   2     1975.43     2035.04    174.14 o 
  10  10   2     1094.96     1038.95    151.39 o 
  11  10   2      648.12      468.04    131.46 o 
 -11  11   2       82.93      -22.58    112.19 o 
 -10  11   2     2144.00     2348.25    202.64 o 
  -9  11   2      130.71       75.11     76.70 o 
  -8  11   2      586.73      633.93     94.52 o 
  -7  11   2      180.99       76.62     67.63 o 
  -6  11   2      122.17       41.79     54.43 o 
  -5  11   2       38.25      -28.73     47.16 o 
  -4  11   2     3712.26     3744.63    198.01 o 
  -3  11   2      241.23      300.11     56.78 o 
  -2  11   2    13659.03    13824.97    300.30 o 
  -1  11   2     2418.52     2270.74     98.79 o 
   0  11   2    12451.70    12812.53    284.81 o 
   1  11   2     3351.79     3372.23    120.36 o 
   2  11   2     7678.57     7298.40    188.92 o 
   3  11   2     5669.40     5602.27    160.59 o 
   4  11   2      607.23      552.55     67.47 o 
   5  11   2     2252.20     2118.41    101.79 o 
   6  11   2       56.64      -59.23     51.01 o 
   7  11   2      605.60      555.31     88.20 o 
   8  11   2      234.49       91.89     76.11 o 
   9  11   2      347.48      335.31    114.65 o 
  10  11   2      746.62      536.96    133.06 o 
 -10  12   2      195.49       18.60    107.72 o 
  -9  12   2      190.32       97.78     87.73 o 
  -8  12   2      508.42      538.99     98.09 o 
  -7  12   2       71.37      -10.84     69.73 o 
  -6  12   2      505.05      444.38     86.73 o 
  -5  12   2      377.64      365.64     79.27 o 
  -4  12   2       13.27      -56.62     48.32 o 
  -3  12   2     1826.69     1762.24    100.15 o 
  -2  12   2       80.39       53.73     49.18 o 
  -1  12   2     3025.93     2967.91    116.20 o 
   0  12   2     1053.91     1255.82     92.93 o 
   1  12   2     4039.99     4093.84    166.66 o 
   2  12   2     2510.11     2261.79    104.84 o 
   3  12   2     2012.90     1941.59    110.35 o 
   4  12   2     2763.53     2509.30    112.57 o 
   5  12   2       26.89      -32.97     53.71 o 
   6  12   2      488.17      505.73     75.05 o 
   7  12   2       14.58     -113.77     75.85 o 
   8  12   2       28.53     -165.19    110.13 o 
   9  12   2      493.30      394.71    178.99 o 
  10  12   2      372.62      201.97    176.77 o 
  -9  13   2      394.95      541.64    131.01 o 
  -8  13   2        1.58      -83.59     90.75 o 
  -7  13   2     1143.90     1105.52    153.62 o 
  -6  13   2       74.15        0.63     84.13 o 
  -5  13   2     1596.98     1391.35    119.39 o 
  -4  13   2      358.31      373.88     87.67 o 
  -3  13   2      384.31      274.38     76.74 o 
  -2  13   2     1323.66     1309.68    114.05 o 
  -1  13   2        7.06      -78.13     77.44 o 
   0  13   2      293.29      174.06     76.13 o 
   1  13   2      188.33      261.01     95.03 o 
   2  13   2      539.19      353.28     83.12 o 
   3  13   2      814.56      856.31    102.59 o 
   4  13   2        6.85      -73.33     62.99 o 
   5  13   2      211.41      117.74     77.81 o 
   6  13   2      333.02      280.50    118.12 o 
   7  13   2      219.21      182.06     81.73 o 
   8  13   2      682.04      933.81    217.86 o 
   9  13   2        9.14      117.05    156.69 o 
  -8  14   2      423.54      379.03    119.20 o 
  -7  14   2       36.54       45.31    100.44 o 
  -6  14   2      853.02      783.29    137.29 o 
  -5  14   2        0.85      -42.62     78.08 o 
  -4  14   2     1000.14      961.75    108.74 o 
  -3  14   2       39.50       27.83     73.41 o 
  -2  14   2       19.95       36.63     69.75 o 
  -1  14   2       13.79     -102.14     68.10 o 
   0  14   2       14.51      -98.59     65.73 o 
   1  14   2      269.88      315.99     83.86 o 
   2  14   2        4.05      -20.57     69.89 o 
   3  14   2      415.41      310.48     86.67 o 
   4  14   2        5.22      -28.62     67.67 o 
   5  14   2      685.84      621.00    102.59 o 
   6  14   2       56.63      -24.15     72.85 o 
   7  14   2      299.34      316.26     94.59 o 
  -6  15   2       63.56      -75.66     95.22 o 
  -5  15   2      370.43      391.10    101.49 o 
  -4  15   2      459.19      424.65     96.32 o 
  -3  15   2      191.15       48.69     79.20 o 
  -2  15   2      869.59      659.29    112.89 o 
  -1  15   2      175.97      163.96     87.02 o 
   0  15   2     1560.96     1766.73    151.37 o 
   1  15   2      152.07       65.26     80.55 o 
   2  15   2      455.09      413.03     91.13 o 
   3  15   2       37.43       16.20     78.32 o 
   4  15   2      879.71      952.28    111.19 o 
   5  15   2        2.21      -84.31     75.69 o 
   6  15   2      249.30      123.99     91.32 o 
  -4  16   2      136.34       69.23     87.86 o 
  -3  16   2     1702.59     1748.06    151.37 o 
  -2  16   2      192.21      181.01     93.02 o 
  -1  16   2     2092.03     2375.31    171.35 o 
   0  16   2      374.52      220.39    155.84 o 
   1  16   2      976.60     1172.00    131.03 o 
   2  16   2      309.48      283.52     98.04 o 
   3  16   2      620.28      521.99    108.12 o 
   4  16   2      310.04      287.22    102.13 o 
 -14   1   3       33.34       18.30    104.70 o 
 -13   1   3      237.43      237.39    114.48 o 
 -12   1   3      176.30        1.02     78.95 o 
 -11   1   3       35.94      -11.46     60.57 o 
 -10   1   3        8.21      -77.69     51.79 o 
  -9   1   3      446.71      328.61     65.23 o 
  -8   1   3       13.82      -34.98     39.09 o 
  -7   1   3     1655.95     1596.25     81.63 o 
  -6   1   3      638.91      787.30    104.09 o 
  -5   1   3     5779.95     5930.47    192.22 o 
  -4   1   3     3557.14     3640.29    103.54 o 
  -3   1   3     3755.38     3648.74     76.94 o 
  -2   1   3     9384.74     9990.09    185.18 o 
  -1   1   3     2836.00     2715.93     92.74 o 
   0   1   3      419.24      388.63     35.29 o 
   1   1   3      359.90      314.01     25.45 o 
   2   1   3     2973.69     3017.95     84.41 o 
   3   1   3     3561.60     3449.93     98.04 o 
   4   1   3        2.30       31.58     25.44 o 
   5   1   3      335.78      361.11     43.27 o 
   6   1   3      141.62      213.70     40.65 o 
   7   1   3      175.98      144.56     44.33 o 
   8   1   3     1065.66     1063.22     82.67 o 
   9   1   3      192.21      116.89     62.36 o 
  10   1   3     1151.11     1165.57    101.07 o 
  11   1   3       43.98       51.01     79.80 o 
  12   1   3     1112.63     1252.49    150.50 o 
  13   1   3        5.62       35.85    107.27 o 
  14   1   3      411.51      565.00    138.62 o 
 -14   2   3     1610.03     1618.25    184.88 o 
 -13   2   3      131.60     -122.48     86.67 o 
 -12   2   3      537.75      387.48     99.15 o 
 -11   2   3       15.59      -29.36     65.01 o 
 -10   2   3       16.35      -61.27     56.42 o 
  -9   2   3      388.01      369.86     73.58 o 
  -8   2   3     1362.71     1381.24     88.67 o 
  -7   2   3      451.72      367.55     52.73 o 
  -6   2   3     7508.48     7147.51    211.08 o 
  -5   2   3     3127.57     3150.61    108.19 o 
  -4   2   3    32903.26    35640.93   1490.18 o 
  -3   2   3     5335.67     5516.96    205.84 o 
  -2   2   3    25422.44    28284.14   1094.26 o 
  -1   2   3    30099.52    31030.66    765.29 o 
   0   2   3    55532.96    61959.51   4312.42 o 
   1   2   3    13356.16    14209.52    754.48 o 
   2   2   3    15088.83    14840.38    322.70 o 
   3   2   3       13.43      -10.21     20.50 o 
   4   2   3       89.05       59.98     27.59 o 
   5   2   3      782.02      744.22     55.58 o 
   6   2   3       52.77       48.67     35.96 o 
   7   2   3     5030.70     4667.73    175.80 o 
   8   2   3      737.93      726.21     72.06 o 
   9   2   3     4524.35     4247.78    153.06 o 
  10   2   3      213.47      152.12     65.14 o 
  11   2   3     6082.81     6153.43    263.01 o 
  12   2   3        0.97      -84.34     88.38 o 
  13   2   3     1919.87     2243.95    198.15 o 
 -14   3   3      119.14       62.95    102.79 o 
 -13   3   3     1613.68     1852.76    183.29 o 
 -12   3   3      294.02      155.92     81.48 o 
 -11   3   3     1262.87     1079.62    111.64 o 
 -10   3   3      534.35      510.59     76.25 o 
  -9   3   3      493.70      382.64     66.43 o 
  -8   3   3      298.24      268.33     55.69 o 
  -7   3   3     7808.89     7779.43    235.57 o 
  -6   3   3      942.38      999.34     67.63 o 
  -5   3   3    20328.82    22487.99   1534.79 o 
  -4   3   3     5645.09     6303.62    491.90 o 
  -3   3   3    24229.90    26632.66   2229.45 o 
  -2   3   3     6723.42     7286.35    464.16 o 
  -1   3   3    56910.04    63831.75   6203.46 o 
   0   3   3     5052.77     5525.23    525.09 o 
   1   3   3     6108.16     6261.28    190.81 o 
   2   3   3     7586.78     7609.02    179.58 o 
   3   3   3      107.96       63.10     27.04 o 
   4   3   3      263.89      201.33     35.68 o 
   5   3   3     1754.45     1863.49     79.77 o 
   6   3   3     1967.56     1835.58    105.92 o 
   7   3   3     2655.41     2581.53    107.56 o 
   8   3   3     8256.83     7972.33    226.34 o 
   9   3   3      377.43      339.35     80.51 o 
  10   3   3     7127.33     6958.79    216.15 o 
  11   3   3      169.13      154.18     91.79 o 
  12   3   3     4740.81     5044.06    247.73 o 
  13   3   3       23.94       76.56    107.48 o 
 -14   4   3     2017.82     2339.30    220.25 o 
 -13   4   3       28.62       -1.82     95.72 o 
 -12   4   3      819.34      756.94    215.32 o 
 -11   4   3     1280.79     1453.17    201.19 o 
 -10   4   3        0.53      -89.31     59.54 o 
  -9   4   3      676.49      845.92     85.57 o 
  -8   4   3     2236.19     2229.70    106.18 o 
  -7   4   3     1730.70     1772.76    104.22 o 
  -6   4   3    10811.65    11551.82    481.19 o 
  -5   4   3       12.83       19.62     23.95 o 
  -4   4   3    29141.37    34488.35   2973.48 o 
  -3   4   3     9448.96    10987.12    867.74 o 
  -2   4   3    28286.66    31086.08   1219.17 o 
  -1   4   3     8349.85     8873.10    269.71 o 
   0   4   3     3927.72     4024.50    141.99 o 
   1   4   3    14266.14    15061.55    324.43 o 
   2   4   3      221.93      343.33     49.81 o 
   3   4   3     2804.64     2699.81     91.98 o 
   4   4   3     7166.84     6940.55    180.76 o 
   5   4   3      112.35       74.55     35.56 o 
   6   4   3     6750.82     6582.79    238.70 o 
   7   4   3     2871.78     2827.45    114.83 o 
   8   4   3     1993.35     1834.24    100.06 o 
   9   4   3     5684.33     5465.52    180.29 o 
  10   4   3      434.64      402.80     77.27 o 
  11   4   3     7128.00     6976.93    337.77 o 
  12   4   3        1.66      -30.59     85.52 o 
  13   4   3     2771.59     3109.53    269.55 o 
 -13   5   3      926.13     1158.99    163.83 o 
 -12   5   3     1227.78     1206.81    129.77 o 
 -11   5   3     1105.60     1152.73    127.94 o 
 -10   5   3     5191.26     5310.23    202.77 o 
  -9   5   3      406.53      290.14     88.54 o 
  -8   5   3     5536.78     5407.34    139.51 o 
  -7   5   3     3684.09     3707.05    133.06 o 
  -6   5   3     2365.79     2671.53    181.20 o 
  -5   5   3    18679.41    21922.32   1561.87 o 
  -4   5   3     2426.66     2837.26    219.30 o 
  -3   5   3    19362.29    22692.31   1639.33 o 
  -2   5   3    15519.82    16761.71    441.25 o 
  -1   5   3    15001.16    15486.82    534.08 o 
   0   5   3    30792.66    34099.61    787.48 o 
   1   5   3      462.53      411.36     46.70 o 
   2   5   3    27499.75    28644.30    597.08 o 
   3   5   3     3140.36     3155.79    105.38 o 
   4   5   3     5834.76     5705.55    162.26 o 
   5   5   3    10629.89    10303.62    256.24 o 
   6   5   3        3.34        7.20     42.80 o 
   7   5   3    11221.46    11161.05    301.61 o 
   8   5   3     2505.22     2554.03    151.77 o 
   9   5   3     1775.01     1890.77    116.59 o 
  10   5   3     5540.23     5365.79    315.60 o 
  11   5   3      637.29      574.73    113.09 o 
  12   5   3     2473.60     2424.53    194.63 o 
  13   5   3      214.96      287.94    118.09 o 
 -13   6   3     1115.06     1103.35    161.18 o 
 -12   6   3      435.89      434.56    111.08 o 
 -11   6   3     5615.51     5444.36    376.22 o 
 -10   6   3      107.29       95.40     76.56 o 
  -9   6   3     8152.88     8122.86    277.12 o 
  -8   6   3      729.57      779.03     68.86 o 
  -7   6   3     8387.01     8892.29    534.80 o 
  -6   6   3     4805.38     5171.64    360.78 o 
  -5   6   3     2199.77     2307.06    198.99 o 
  -4   6   3     6731.53     7854.97    500.29 o 
  -3   6   3     2127.88     2239.18     66.53 o 
  -2   6   3    11434.80    12027.25    260.08 o 
  -1   6   3     8350.48     8620.98    186.00 o 
   0   6   3      275.70      309.17     34.83 o 
   1   6   3    25478.57    26237.82    477.92 o 
   2   6   3     7039.74     7138.72    160.82 o 
   3   6   3    11416.57    11732.07    278.90 o 
   4   6   3    11067.35    11180.91    273.08 o 
   5   6   3     7488.77     7678.78    211.08 o 
   6   6   3    15502.17    15346.59    365.19 o 
   7   6   3      732.88      847.30     81.43 o 
   8   6   3     8328.48     8081.40    232.61 o 
   9   6   3      430.83      429.61     72.76 o 
  10   6   3     2212.21     2228.16    162.18 o 
  11   6   3     1719.97     1765.92    163.15 o 
  12   6   3      157.16       48.71    109.44 o 
  13   6   3      487.39      489.01    137.32 o 
 -13   7   3      117.40      -20.99    109.61 o 
 -12   7   3     3454.08     3353.42    205.79 o 
 -11   7   3      245.36      291.87     92.51 o 
 -10   7   3     9111.34     9025.02    373.63 o 
  -9   7   3       45.38       73.90     68.32 o 
  -8   7   3     7679.10     7445.18    199.87 o 
  -7   7   3      326.45      306.43     54.84 o 
  -6   7   3     6758.10     7303.39    412.02 o 
  -5   7   3     4478.39     4990.76    279.65 o 
  -4   7   3     1047.07     1063.41     54.84 o 
  -3   7   3     1459.72     1452.20     51.56 o 
  -2   7   3      260.00      256.37     30.94 o 
  -1   7   3       20.27      -37.98     25.32 o 
   0   7   3     4649.32     4501.35    116.80 o 
   1   7   3     4788.35     4872.15    124.11 o 
   2   7   3    15225.58    15095.73    355.16 o 
   3   7   3    20184.95    20522.58    394.12 o 
   4   7   3    12463.59    12381.21    301.74 o 
   5   7   3    17033.96    17048.63    397.97 o 
   6   7   3     4670.44     4601.96    222.83 o 
   7   7   3     7373.53     6991.35    251.10 o 
   8   7   3      393.15      454.76     74.77 o 
   9   7   3      942.49      929.43    113.09 o 
  10   7   3       33.48      -33.25     80.06 o 
  11   7   3       53.69      -39.33     89.54 o 
  12   7   3       55.93      -27.39     98.83 o 
 -12   8   3      101.58      -12.05     91.32 o 
 -11   8   3     3504.42     3329.16    177.94 o 
 -10   8   3      150.09      149.27    108.28 o 
  -9   8   3     6958.60     6718.96    235.19 o 
  -8   8   3        4.80      -47.61     49.54 o 
  -7   8   3     6720.28     6755.85    368.21 o 
  -6   8   3      306.97      280.51     53.23 o 
  -5   8   3     2373.18     2444.65     97.21 o 
  -4   8   3      479.67      477.89     45.53 o 
  -3   8   3      114.15       46.14     29.73 o 
  -2   8   3       45.61      -10.33     25.32 o 
  -1   8   3     1849.67     1805.12     66.72 o 
   0   8   3     2921.42     3252.94    278.17 o 
   1   8   3     4879.91     4967.63    131.62 o 
   2   8   3     7649.15     7519.50    176.97 o 
   3   8   3     8774.53     8976.23    204.83 o 
   4   8   3     5744.22     5505.01    170.62 o 
   5   8   3     5200.49     5175.05    168.82 o 
   6   8   3     4508.80     4172.58    152.34 o 
   7   8   3      385.81      240.52     62.76 o 
   8   8   3      926.94      756.51     97.97 o 
   9   8   3       23.81      -24.27     61.00 o 
  10   8   3      147.02      182.10    100.70 o 
  11   8   3       13.60     -128.47     96.80 o 
  12   8   3       10.03      -38.06    109.57 o 
 -12   9   3      416.77      525.21    121.25 o 
 -11   9   3        0.13     -116.51     77.67 o 
 -10   9   3     1676.36     1563.43    187.65 o 
  -9   9   3       23.57     -104.99     70.00 o 
  -8   9   3      872.60      880.72     89.16 o 
  -7   9   3      228.29      168.09     55.54 o 
  -6   9   3     2559.95     2552.93    267.87 o 
  -5   9   3      243.07      161.41     43.40 o 
  -4   9   3     1094.50     1012.54     62.13 o 
  -3   9   3      928.86      902.56     58.21 o 
  -2   9   3      270.26      208.42     37.31 o 
  -1   9   3     1076.33     1035.64     56.92 o 
   0   9   3      159.00      183.65     43.11 o 
   1   9   3     2221.82     2152.75     88.17 o 
   2   9   3     1932.57     1894.80     83.20 o 
   3   9   3     3640.33     3386.06    113.00 o 
   4   9   3      488.51      482.69     56.88 o 
   5   9   3     1800.00     1793.83    100.17 o 
   6   9   3      678.04      760.57     82.84 o 
   7   9   3      513.96      536.96     77.88 o 
   8   9   3      181.99      124.29     70.76 o 
   9   9   3      281.08      172.27     73.94 o 
  10   9   3      156.28      193.98    102.86 o 
  11   9   3       10.07       -4.71    105.13 o 
 -11  10   3       11.96     -132.47     88.31 o 
 -10  10   3        3.38     -105.97     79.81 o 
  -9  10   3        1.20      -71.93     58.68 o 
  -8  10   3      132.15       68.66     62.65 o 
  -7  10   3       80.78       50.24     55.22 o 
  -6  10   3      400.30      333.81     76.00 o 
  -5  10   3      141.80       37.91     42.47 o 
  -4  10   3      341.86      221.43     46.91 o 
  -3  10   3      104.18       55.18     41.00 o 
  -2  10   3      123.01       69.06     36.50 o 
  -1  10   3      393.84      247.85     45.56 o 
   0  10   3      192.59      109.53     47.86 o 
   1  10   3      764.52      869.29     69.25 o 
   2  10   3      522.96      517.66     59.10 o 
   3  10   3       54.79       41.06     42.89 o 
   4  10   3      135.27       47.25     46.72 o 
   5  10   3       11.97      -73.10     48.74 o 
   6  10   3       55.43      -76.90     51.27 o 
   7  10   3      623.81      454.59     79.48 o 
   8  10   3       11.74      -38.40     62.28 o 
   9  10   3      139.86      120.11     98.53 o 
  10  10   3        0.02      -49.88     90.29 o 
  11  10   3       13.20      -74.84    135.59 o 
 -11  11   3       39.77     -117.22    153.36 o 
 -10  11   3      765.70      665.55    210.51 o 
  -9  11   3        0.05      -72.08     87.76 o 
  -8  11   3     1918.74     2042.00    180.07 o 
  -7  11   3      144.22      200.48     98.88 o 
  -6  11   3      690.98      632.05     88.00 o 
  -5  11   3      302.77      239.17     58.89 o 
  -4  11   3     1683.60     1488.40    104.76 o 
  -3  11   3      120.93       65.43     56.27 o 
  -2  11   3       29.33      -49.30     49.39 o 
  -1  11   3        4.28      -27.13     53.04 o 
   0  11   3     1594.99     1487.07    183.79 o 
   1  11   3      317.58      191.70     63.63 o 
   2  11   3     1766.46     1707.44    114.68 o 
   3  11   3     1846.34     1997.41    120.26 o 
   4  11   3     1045.61      877.68     94.90 o 
   5  11   3     2122.17     2128.44    129.99 o 
   6  11   3       10.88     -145.39     96.93 o 
   7  11   3      888.36      866.33    190.35 o 
   8  11   3        3.61     -136.87     91.25 o 
   9  11   3      285.97      391.30    167.54 o 
  10  11   3        0.60     -155.15    141.99 o 
 -10  12   3       41.38       55.62    193.85 o 
  -9  12   3     2367.51     2698.18    201.32 o 
  -8  12   3        0.78      -78.35     94.73 o 
  -7  12   3     2377.68     2394.23    319.44 o 
  -6  12   3       57.42     -103.93     73.89 o 
  -5  12   3      700.20      683.65    143.82 o 
  -4  12   3      706.82      710.80    103.43 o 
  -3  12   3        3.55      -87.51     58.34 o 
  -2  12   3        7.27      -82.68     55.12 o 
  -1  12   3     2064.73     2059.35    162.71 o 
   0  12   3      718.05      569.13     88.60 o 
   1  12   3     2606.76     2421.17    131.74 o 
   2  12   3     3835.49     3563.00    172.61 o 
   3  12   3     1480.04     1854.23    168.17 o 
   4  12   3     3769.18     3719.38    161.89 o 
   5  12   3     1861.23     2133.22    136.19 o 
   6  12   3     2901.03     2944.96    184.25 o 
   7  12   3      101.86      150.12    118.41 o 
   8  12   3     2245.62     2403.14    179.93 o 
   9  12   3       14.74      -43.66    140.29 o 
  -9  13   3        8.28      -15.87    105.56 o 
  -8  13   3     2742.65     2639.22    199.13 o 
  -7  13   3      251.82      262.45    112.58 o 
  -6  13   3     1300.36     1426.95    157.82 o 
  -5  13   3      669.67      411.74     88.01 o 
  -4  13   3      162.36      125.42     69.74 o 
  -3  13   3       10.76      -35.54     66.96 o 
  -2  13   3      860.85      712.85    169.69 o 
  -1  13   3      454.06      383.33     83.69 o 
   0  13   3     3010.03     2746.64    146.01 o 
   1  13   3     2147.41     2269.41    178.59 o 
   2  13   3     3074.07     3111.40    254.46 o 
   3  13   3     2997.55     2738.32    149.13 o 
   4  13   3     2925.58     3000.20    151.81 o 
   5  13   3     4429.46     4284.60    181.88 o 
   6  13   3      564.21      523.21    127.32 o 
   7  13   3     2700.20     2894.57    192.75 o 
   8  13   3       28.18       -7.44     95.16 o 
  -8  14   3      487.90      348.68    131.01 o 
  -7  14   3     2035.99     2285.81    204.59 o 
  -6  14   3      783.22      763.91    139.43 o 
  -5  14   3      712.95      540.11    128.30 o 
  -4  14   3      650.02      500.65    145.53 o 
  -3  14   3       32.87      -89.28     71.59 o 
  -2  14   3       17.20      -48.13     70.74 o 
  -1  14   3     1197.32     1001.94    116.58 o 
   0  14   3      526.57      587.37    109.81 o 
   1  14   3     3952.45     4145.68    182.87 o 
   2  14   3     2232.35     2338.73    153.43 o 
   3  14   3     2849.31     2684.55    151.06 o 
   4  14   3     2340.48     2410.41    152.66 o 
   5  14   3     1919.73     1791.89    153.28 o 
   6  14   3     2575.07     2459.30    323.42 o 
   7  14   3       66.56       49.52    115.21 o 
  -6  15   3      515.84      513.38    131.83 o 
  -5  15   3     1288.39     1252.35    164.35 o 
  -4  15   3        3.49     -112.05     74.70 o 
  -3  15   3     1233.76     1355.18    133.56 o 
  -2  15   3      310.94      121.29     81.35 o 
  -1  15   3      805.80      866.71    119.45 o 
   0  15   3     2322.58     2636.49    169.85 o 
   1  15   3        9.65      -43.55     72.48 o 
   2  15   3     2270.49     2281.82    161.01 o 
   3  15   3      629.73      577.12    106.70 o 
   4  15   3     1445.31     1592.86    140.29 o 
   5  15   3     1620.56     1427.86    135.39 o 
   6  15   3       11.43       27.40    110.79 o 
  -4  16   3     1600.13     1794.12    156.75 o 
  -3  16   3      310.57      235.22    103.62 o 
  -2  16   3     1469.75     1223.67    249.21 o 
  -1  16   3      880.10      875.48    127.57 o 
   0  16   3      852.90      722.23    141.99 o 
   1  16   3      935.94      948.12    178.87 o 
   2  16   3       13.65       -9.35     83.64 o 
   3  16   3      166.30      123.65     95.12 o 
 -14   0   4     3449.70     3700.14    327.13 o 
 -13   0   4       49.58      -43.98    137.77 o 
 -12   0   4    11898.39    11353.16    873.75 o 
 -11   0   4        0.55      -10.70     89.09 o 
 -10   0   4    14124.06    14052.03    468.50 o 
  -9   0   4     1717.95     1631.80    143.36 o 
  -8   0   4     4509.67     4381.25    197.49 o 
  -7   0   4      559.15      423.55     76.43 o 
  -6   0   4     5486.48     5791.30    237.00 o 
  -5   0   4      244.74      231.29     51.53 o 
  -4   0   4     6750.85     6280.87    152.21 o 
  -3   0   4     4149.97     4071.35    108.76 o 
  -2   0   4    23303.03    24136.57    498.29 o 
  -1   0   4    17431.23    16892.62    427.95 o 
   0   0   4    27603.70    26523.21    655.42 o 
   1   0   4    34879.81    36025.77   1260.52 o 
   2   0   4     2648.54     2341.71    126.96 o 
   3   0   4    32886.63    32144.59   1146.21 o 
   4   0   4     3628.78     3571.99    187.53 o 
   5   0   4    10906.97     9779.17    411.97 o 
   6   0   4      546.62      468.27     97.57 o 
   7   0   4      946.68      800.79    119.52 o 
   8   0   4      149.91       44.57     63.56 o 
   9   0   4      881.27      749.77     98.50 o 
  10   0   4       72.17      -17.79     70.82 o 
  11   0   4     3541.23     3346.81    185.75 o 
  12   0   4       27.45      -25.46    128.07 o 
  13   0   4     4254.78     4717.52    367.46 o 
 -14   1   4       47.66       28.81    127.17 o 
 -13   1   4     5366.27     5331.70    235.33 o 
 -12   1   4      219.18      124.86     83.02 o 
 -11   1   4     3410.87     3338.97    148.09 o 
 -10   1   4      105.60      124.92     62.53 o 
  -9   1   4     5317.88     4982.49    160.71 o 
  -8   1   4     2047.14     1983.80     95.50 o 
  -7   1   4        7.94      -52.09     34.73 o 
  -6   1   4     1236.45     1180.93     48.50 o 
  -5   1   4     1303.30     1140.35     59.42 o 
  -4   1   4       23.06       23.97     19.19 o 
  -3   1   4    19021.78    18851.59    281.49 o 
  -2   1   4    11604.66    12084.66    229.17 o 
  -1   1   4     7747.74     7218.34    163.76 o 
   0   1   4    16103.55    15641.01    570.46 o 
   1   1   4    12099.75    12442.76    274.63 o 
   2   1   4    26244.02    25323.01    521.87 o 
   3   1   4     5817.33     5537.53    142.83 o 
   4   1   4    18783.86    17831.14    388.31 o 
   5   1   4      629.84      630.99     54.33 o 
   6   1   4     2394.25     2082.14     90.91 o 
   7   1   4      811.10      640.05     65.66 o 
   8   1   4        0.30      -58.88     39.25 o 
   9   1   4     1076.09     1035.00     90.22 o 
  10   1   4     1417.26     1283.23    118.47 o 
  11   1   4       26.78        4.50     55.60 o 
  12   1   4     3182.09     3597.68    212.52 o 
  13   1   4        4.88       20.34    101.49 o 
 -14   2   4     1587.85     1532.12    181.83 o 
 -13   2   4       14.00       -9.81     93.31 o 
 -12   2   4     2068.19     2276.21    142.54 o 
 -11   2   4      565.59      680.91     91.15 o 
 -10   2   4      245.47      175.41     86.17 o 
  -9   2   4     2488.82     2444.07    111.95 o 
  -8   2   4        9.15      -23.46     42.58 o 
  -7   2   4     2738.99     2738.86    103.11 o 
  -6   2   4     1801.65     1875.64     77.57 o 
  -5   2   4     1987.23     1919.35     92.49 o 
  -4   2   4     2012.49     1751.85     54.10 o 
  -3   2   4       48.71       35.46     18.44 o 
  -2   2   4     5803.91     6419.85    143.95 o 
  -1   2   4    25815.65    26982.80   1182.48 o 
   0   2   4    23115.82    23935.51    606.08 o 
   1   2   4    23512.94    24795.09    509.01 o 
   2   2   4     2750.42     2592.11     82.26 o 
   3   2   4    14837.41    14452.27    318.72 o 
   4   2   4     1243.58     1116.73     61.20 o 
   5   2   4     6297.28     5899.66    163.95 o 
   6   2   4     1702.39     1471.14     78.46 o 
   7   2   4      182.54      226.92     53.20 o 
   8   2   4     3093.34     3012.14    135.70 o 
   9   2   4      106.40       37.31     56.67 o 
  10   2   4     1120.99     1059.28    100.74 o 
  11   2   4     1067.94     1105.95    107.48 o 
  12   2   4      391.88      378.81    111.17 o 
  13   2   4     1418.57     1691.85    525.77 o 
 -14   3   4        1.43     -112.43    109.94 o 
 -13   3   4      792.45      749.63    120.70 o 
 -12   3   4      121.47      -69.59     78.07 o 
 -11   3   4        0.22      -80.40     62.54 o 
 -10   3   4      947.90      912.91     92.44 o 
  -9   3   4      207.30      167.00     59.55 o 
  -8   3   4     4914.05     4836.84    151.10 o 
  -7   3   4     2724.89     2648.47     82.93 o 
  -6   3   4     1594.13     1456.23     71.10 o 
  -5   3   4     6434.54     6928.12    444.25 o 
  -4   3   4     4281.29     4351.12    399.39 o 
  -3   3   4     7531.49     8477.68    549.65 o 
  -2   3   4     1389.61     1548.44     46.17 o 
  -1   3   4    10449.49    11504.69    440.34 o 
   0   3   4     9924.92    12054.33    355.03 o 
   1   3   4     1259.29     1280.93     74.38 o 
   2   3   4    12760.52    12626.50    280.41 o 
   3   3   4     2178.52     2017.29     79.40 o 
   4   3   4     5588.81     5330.71    151.16 o 
   5   3   4     4950.95     4716.31    177.49 o 
   6   3   4      759.44      821.71    133.41 o 
   7   3   4     5215.10     5104.30    162.60 o 
   8   3   4       15.99      -60.37     47.16 o 
   9   3   4     3847.25     3560.96    143.87 o 
  10   3   4       51.25       52.82     60.82 o 
  11   3   4      606.26      672.22    125.41 o 
  12   3   4      488.71      467.93    114.04 o 
  13   3   4       67.56       41.45    108.66 o 
 -13   4   4        8.71     -142.51     95.00 o 
 -12   4   4       96.27       -0.34     80.65 o 
 -11   4   4      437.75      405.21     85.49 o 
 -10   4   4      901.71      826.45     91.26 o 
  -9   4   4     2225.97     2375.88    118.55 o 
  -8   4   4      955.99     1051.69     86.37 o 
  -7   4   4     5871.94     6016.34    169.06 o 
  -6   4   4     3696.38     4398.52    383.28 o 
  -5   4   4     2781.06     2560.69    218.67 o 
  -4   4   4     3749.04     4365.37    354.64 o 
  -3   4   4     3887.52     3838.65    286.83 o 
  -2   4   4        8.17       -7.67     16.61 o 
  -1   4   4      690.66      693.48     63.30 o 
   0   4   4       88.58       44.99     36.58 o 
   1   4   4     1081.85     1053.56     78.52 o 
   2   4   4     9381.00     9755.14    228.86 o 
   3   4   4      234.83      238.95     39.31 o 
   4   4   4     9815.73     9421.91    280.89 o 
   5   4   4        0.90      -28.42     34.35 o 
   6   4   4     8464.08     8044.28    308.19 o 
   7   4   4      243.85      200.82     58.11 o 
   8   4   4     4353.85     4184.54    161.04 o 
   9   4   4      483.90      514.01     73.00 o 
  10   4   4      846.94      989.81     98.64 o 
  11   4   4       14.29      -92.50     90.15 o 
  12   4   4      305.23      341.52    116.61 o 
  13   4   4        2.49     -164.49    109.66 o 
 -13   5   4      450.07      316.47    112.63 o 
 -12   5   4        9.59     -108.77     72.52 o 
 -11   5   4     1681.79     1545.19    247.43 o 
 -10   5   4      443.49      372.96     77.94 o 
  -9   5   4      989.35     1119.42     94.86 o 
  -8   5   4     4297.68     4785.31    155.93 o 
  -7   5   4     2839.89     2921.94    209.88 o 
  -6   5   4     2693.09     2705.99    185.99 o 
  -5   5   4      146.85      116.57     31.24 o 
  -4   5   4     5224.60     5453.49    410.87 o 
  -3   5   4     2699.63     3044.38    156.02 o 
  -2   5   4      253.64      215.10     39.83 o 
  -1   5   4     3546.34     3805.36    147.82 o 
   0   5   4     5011.56     4706.00    170.30 o 
   1   5   4     6404.55     6496.86    227.51 o 
   2   5   4    16604.57    17938.14    392.87 o 
   3   5   4     3644.29     3478.56    114.30 o 
   4   5   4     3931.31     3757.64    125.65 o 
   5   5   4     4855.28     4742.94    152.17 o 
   6   5   4      322.02      310.61     62.41 o 
   7   5   4     5887.13     5814.15    183.87 o 
   8   5   4        9.63      -66.68     50.49 o 
   9   5   4     1128.02     1308.59    105.18 o 
  10   5   4      262.01      332.50    108.69 o 
  11   5   4      270.62      328.64    112.66 o 
  12   5   4      329.49      212.33    116.92 o 
  13   5   4      118.41      149.46    115.56 o 
 -13   6   4        2.83     -117.60     84.75 o 
 -12   6   4     1895.56     2056.45    441.15 o 
 -11   6   4       14.61      -10.97     76.04 o 
 -10   6   4     3344.59     3335.60    213.33 o 
  -9   6   4       25.07       -7.05     57.23 o 
  -8   6   4      455.70      420.36    117.56 o 
  -7   6   4      376.91      366.30     49.76 o 
  -6   6   4        2.96      -38.82     33.23 o 
  -5   6   4     1301.76     1421.88     68.93 o 
  -4   6   4     1919.59     2227.07    131.75 o 
  -3   6   4     1181.82     1186.65     46.52 o 
  -2   6   4     2996.03     2963.61     73.79 o 
  -1   6   4     5050.03     4955.15    114.81 o 
   0   6   4     5341.22     5200.89    189.57 o 
   1   6   4     3986.28     3821.03    114.89 o 
   2   6   4     4571.17     4538.78    134.03 o 
   3   6   4     8145.13     8400.24    216.17 o 
   4   6   4      870.24      988.10     95.74 o 
   5   6   4     3373.64     3185.82    123.80 o 
   6   6   4     1254.57     1313.54     98.08 o 
   7   6   4     1592.42     1509.96     99.76 o 
   8   6   4      159.54      155.18     62.00 o 
   9   6   4      281.67      238.84     71.88 o 
  10   6   4       88.87       56.27     69.00 o 
  11   6   4      652.80      751.38    204.88 o 
  12   6   4       29.15        3.03     97.04 o 
 -13   7   4     1160.19     1086.12    148.12 o 
 -12   7   4        0.72      -34.35     81.33 o 
 -11   7   4     2317.57     2453.65    165.79 o 
 -10   7   4      663.56      624.13    106.34 o 
  -9   7   4     2245.47     2280.96    154.49 o 
  -8   7   4      669.58      762.12     68.16 o 
  -7   7   4      451.36      533.82     57.12 o 
  -6   7   4     2105.95     2301.01    163.98 o 
  -5   7   4     2035.98     2193.48    154.94 o 
  -4   7   4       27.52       36.74     27.16 o 
  -3   7   4     8439.99     8800.69    156.74 o 
  -2   7   4     2891.98     3071.04     72.73 o 
  -1   7   4     3401.78     3291.74    102.76 o 
   0   7   4     3356.91     3175.37    272.76 o 
   1   7   4     4349.58     4469.64    133.58 o 
   2   7   4     7889.68     7774.53    323.80 o 
   3   7   4     1949.81     1890.48     93.81 o 
   4   7   4     6175.08     6022.45    178.98 o 
   5   7   4      258.33      201.00     57.22 o 
   6   7   4     4170.69     4058.42    147.65 o 
   7   7   4      674.04      759.15    161.82 o 
   8   7   4       34.67        6.18     58.04 o 
   9   7   4     1521.17     1551.57    117.27 o 
  10   7   4      774.92      840.35    101.11 o 
  11   7   4       62.77       85.66    103.26 o 
  12   7   4     1033.85     1041.53    153.96 o 
 -12   8   4     1393.55     1212.91    154.40 o 
 -11   8   4      673.08      554.20    144.27 o 
 -10   8   4     1337.09     1437.99    142.30 o 
  -9   8   4     4383.97     4384.80    347.24 o 
  -8   8   4       12.18       37.78     51.95 o 
  -7   8   4     6547.40     6789.39    397.92 o 
  -6   8   4      278.60      292.52     55.14 o 
  -5   8   4     4533.61     4951.99    215.97 o 
  -4   8   4     6241.78     6296.11    142.40 o 
  -3   8   4     1776.70     1715.63     68.02 o 
  -2   8   4     7621.25     7782.72    160.80 o 
  -1   8   4      677.19      623.89     51.11 o 
   0   8   4     5768.58     5856.16    217.09 o 
   1   8   4     4591.38     4316.98    120.89 o 
   2   8   4      665.21      711.13     63.51 o 
   3   8   4    10304.49    10177.01    260.87 o 
   4   8   4     1964.80     1896.32     98.09 o 
   5   8   4     1160.97     1245.79     92.12 o 
   6   8   4     2281.49     2307.89    116.55 o 
   7   8   4      477.75      436.51     74.63 o 
   8   8   4     4156.69     4286.15    167.38 o 
   9   8   4      254.30      270.66     75.22 o 
  10   8   4     2139.55     2440.46    187.13 o 
  11   8   4      641.08      632.50    132.57 o 
 -12   9   4      172.93      126.24    131.65 o 
 -11   9   4      359.55      377.73    132.30 o 
 -10   9   4     3020.05     3120.71    173.20 o 
  -9   9   4        1.59      -64.97     69.26 o 
  -8   9   4     7494.05     7943.94    214.97 o 
  -7   9   4     1212.52     1271.30    159.68 o 
  -6   9   4    15932.52    16590.35    352.23 o 
  -5   9   4     2907.18     3160.17    123.53 o 
  -4   9   4     9435.40     9874.09    202.60 o 
  -3   9   4     9921.37    10261.88    235.15 o 
  -2   9   4     1634.99     1507.51     81.06 o 
  -1   9   4     5297.97     5171.16    175.45 o 
   0   9   4      384.21      270.52     57.31 o 
   1   9   4     1378.61     1345.57    121.56 o 
   2   9   4     4622.27     4391.18    157.38 o 
   3   9   4      654.36      571.24     91.07 o 
   4   9   4     2313.06     2230.46    146.76 o 
   5   9   4     6235.54     5824.88    237.06 o 
   6   9   4     2667.17     2759.72    169.80 o 
   7   9   4     6954.19     7255.53    280.13 o 
   8   9   4      222.12      157.97     92.28 o 
   9   9   4     5943.24     5933.43    258.16 o 
  10   9   4      188.86      172.67    150.03 o 
  11   9   4     1689.84     1654.04    254.09 o 
 -11  10   4      891.01      715.46    176.43 o 
 -10  10   4        3.58      -78.44    111.24 o 
  -9  10   4     4057.06     4861.59    415.35 o 
  -8  10   4      579.61      710.87     96.19 o 
  -7  10   4     8167.27     8591.68    265.33 o 
  -6  10   4     1068.50     1122.94    102.70 o 
  -5  10   4    12009.73    12200.63    337.91 o 
  -4  10   4     6340.02     6138.04    172.66 o 
  -3  10   4     5361.55     5438.88    157.36 o 
  -2  10   4    10161.93    10432.19    274.63 o 
  -1  10   4      957.66      913.70     72.14 o 
   0  10   4     3254.50     3100.18    159.38 o 
   1  10   4      978.23     1047.56     94.98 o 
   2  10   4      224.05      209.90     65.29 o 
   3  10   4     5604.46     5263.81    223.86 o 
   4  10   4     5400.69     4838.89    227.60 o 
   5  10   4     1695.82     2082.41    157.15 o 
   6  10   4     8753.65     8877.76    322.19 o 
   7  10   4     2271.50     2066.08    328.84 o 
   8  10   4     8035.11     8840.81    331.58 o 
   9  10   4       41.81       -6.31     85.25 o 
  10  10   4     3366.20     3576.52    320.64 o 
 -10  11   4     1595.54     1575.87    276.30 o 
  -9  11   4       22.74       33.32    154.55 o 
  -8  11   4     4739.29     5445.32    254.69 o 
  -7  11   4     1047.11     1014.64    130.58 o 
  -6  11   4     7012.85     7303.52    335.72 o 
  -5  11   4     2223.80     2202.13    164.60 o 
  -4  11   4     3748.96     3954.94    165.56 o 
  -3  11   4     5114.69     4898.62    182.21 o 
  -2  11   4     1020.04     1166.12    103.99 o 
  -1  11   4     1980.30     1993.09    126.15 o 
   0  11   4       87.63       34.79     59.74 o 
   1  11   4      751.93      668.71     88.34 o 
   2  11   4      804.42      768.49     89.05 o 
   3  11   4      461.83      436.43     80.25 o 
   4  11   4     1473.86     1717.52    303.60 o 
   5  11   4     3714.09     3731.63    198.45 o 
   6  11   4     1885.26     2202.71    274.46 o 
   7  11   4     6756.42     7075.10    288.45 o 
   8  11   4      419.29      309.14    100.21 o 
   9  11   4     4526.97     4462.79    232.00 o 
  10  11   4       22.59       41.78    169.42 o 
  -9  12   4     1785.33     1805.00    300.73 o 
  -8  12   4       30.77      -73.31     83.51 o 
  -7  12   4     3258.33     3574.88    225.81 o 
  -6  12   4      460.99      404.20    106.77 o 
  -5  12   4     3747.36     3844.70    282.45 o 
  -4  12   4     1072.28      967.22    123.54 o 
  -3  12   4      740.49      727.12    122.43 o 
  -2  12   4      943.09      842.87    102.87 o 
  -1  12   4       42.97      -27.03     60.08 o 
   0  12   4      499.13      501.69     84.47 o 
   1  12   4      318.10      201.74     71.91 o 
   2  12   4      259.10      262.57     77.48 o 
   3  12   4     1244.02     1180.55    109.80 o 
   4  12   4     1066.55     1047.20    130.49 o 
   5  12   4      339.00      489.81    111.39 o 
   6  12   4     1473.53     1598.50    155.95 o 
   7  12   4      525.14      517.38    294.24 o 
   8  12   4     2423.61     2643.38    283.26 o 
   9  12   4        0.81       22.73    146.44 o 
  -8  13   4      223.94      115.66    114.53 o 
  -7  13   4       34.79      -46.55     97.65 o 
  -6  13   4      482.43      587.76    128.80 o 
  -5  13   4       21.15     -120.87     80.58 o 
  -4  13   4      689.24      470.34    132.40 o 
  -3  13   4      468.85      227.64     80.41 o 
  -2  13   4        3.45      -88.96     61.80 o 
  -1  13   4      606.33      466.40     87.42 o 
   0  13   4      241.14      216.66     80.00 o 
   1  13   4      977.80      759.24    122.59 o 
   2  13   4     1122.86     1202.92    117.10 o 
   3  13   4       53.70      -35.68     67.51 o 
   4  13   4      419.48      358.93     90.66 o 
   5  13   4        3.16      -96.27     92.55 o 
   6  13   4      240.86      227.39    105.54 o 
   7  13   4      152.06       28.29     95.84 o 
   8  13   4       97.90       63.07    111.05 o 
  -7  14   4      233.41      118.13    111.08 o 
  -6  14   4       82.67      -10.34     95.33 o 
  -5  14   4       32.63      -59.89     89.29 o 
  -4  14   4       88.60      -61.54     77.28 o 
  -3  14   4       64.99       28.40     93.67 o 
  -2  14   4      151.17       53.33     73.77 o 
  -1  14   4      236.26      191.15     84.98 o 
   0  14   4      272.33      166.86     86.82 o 
   1  14   4      186.64       71.85     82.57 o 
   2  14   4      978.05      835.20    109.89 o 
   3  14   4      234.53      144.67     82.11 o 
   4  14   4      527.96      441.17     98.39 o 
   5  14   4      147.99       84.79    106.66 o 
   6  14   4      599.15      513.23    129.59 o 
   7  14   4      119.58       -5.98    113.53 o 
  -6  15   4      708.45      594.14    138.72 o 
  -5  15   4       95.16      142.92    111.67 o 
  -4  15   4      612.80      452.88    133.05 o 
  -3  15   4        9.81     -108.31     78.29 o 
  -2  15   4      581.95      424.97    115.93 o 
  -1  15   4       21.07      -19.52     77.22 o 
   0  15   4      231.24      232.33    115.24 o 
   1  15   4      556.84      476.11    106.98 o 
   2  15   4      619.33      520.70    107.15 o 
   3  15   4      645.28      501.99    104.97 o 
   4  15   4       19.77      -58.58     75.58 o 
   5  15   4      781.96      780.09    141.84 o 
  -3  16   4     1433.15     1105.60    170.59 o 
  -2  16   4      257.48      204.10    101.34 o 
  -1  16   4      551.76      435.34    115.30 o 
   0  16   4       28.31       55.28    111.19 o 
   1  16   4      127.11       44.24     89.05 o 
   2  16   4      364.52      300.32    101.74 o 
 -14   1   5       11.59      -44.89     87.21 o 
 -13   1   5      668.37      614.36    106.60 o 
 -12   1   5       47.15      -17.92     72.77 o 
 -11   1   5     1805.00     1782.61    123.63 o 
 -10   1   5      455.27      451.79     77.06 o 
  -9   1   5     2775.18     2709.62    119.26 o 
  -8   1   5      598.71      655.91     69.87 o 
  -7   1   5     5832.66     5806.82    160.61 o 
  -6   1   5      106.12       79.70     37.30 o 
  -5   1   5     4148.95     4151.98     96.72 o 
  -4   1   5     1647.18     1723.84     48.26 o 
  -3   1   5     1333.90     1411.04     43.80 o 
  -2   1   5      989.08     1071.05     42.62 o 
  -1   1   5      963.49      903.62     43.70 o 
   0   1   5     1763.70     1565.19     65.57 o 
   1   1   5      529.11      536.34     68.57 o 
   2   1   5     2606.39     2392.39    109.95 o 
   3   1   5     1117.42     1133.02     85.99 o 
   4   1   5     3257.07     3026.72    159.24 o 
   5   1   5      806.56      752.28     61.56 o 
   6   1   5     3504.49     3036.61    166.27 o 
   7   1   5      208.95      172.51     51.32 o 
   8   1   5     1524.61     1505.07    102.52 o 
   9   1   5       31.68      -42.03     52.99 o 
  10   1   5      364.93      361.96     67.22 o 
  11   1   5       70.68       21.88     61.80 o 
  12   1   5        3.58      -22.08     79.40 o 
  13   1   5       50.60      -45.25    134.13 o 
 -14   2   5      538.11      340.05    120.53 o 
 -13   2   5       10.71     -111.73     78.64 o 
 -12   2   5     2341.13     2418.19    147.58 o 
 -11   2   5      283.90      174.05     74.85 o 
 -10   2   5     6650.89     6590.26    201.60 o 
  -9   2   5      751.29      815.14     85.48 o 
  -8   2   5    12209.47    12124.86    281.37 o 
  -7   2   5     3766.70     3760.86    124.54 o 
  -6   2   5    12275.13    13156.97    242.75 o 
  -5   2   5     5144.52     5593.75    197.97 o 
  -4   2   5     2781.81     2686.70     62.66 o 
  -3   2   5     1476.60     1610.03     52.83 o 
  -2   2   5       69.49       81.42     23.47 o 
  -1   2   5      332.66      230.87     53.06 o 
   0   2   5     6066.41     5901.74    267.50 o 
   1   2   5     4746.10     4452.19    118.26 o 
   2   2   5     3347.59     3267.85     98.47 o 
   3   2   5    15122.83    14696.63    328.11 o 
   4   2   5       92.16      140.06     38.21 o 
   5   2   5    20583.77    20221.34    447.71 o 
   6   2   5      106.18       37.50     43.64 o 
   7   2   5     8639.19     8654.42    253.16 o 
   8   2   5       82.52      -16.07     53.65 o 
   9   2   5     3537.02     3519.71    147.91 o 
  10   2   5        9.14      -84.90     56.60 o 
  11   2   5      227.24      178.34     77.17 o 
  12   2   5       16.63      -10.31     77.34 o 
  13   2   5      200.24      260.19    127.52 o 
 -13   3   5     1507.77     1392.61    133.90 o 
 -12   3   5       15.12      -44.99     72.06 o 
 -11   3   5     5728.31     5535.19    192.52 o 
 -10   3   5     1323.03     1268.29    104.66 o 
  -9   3   5     8406.26     8602.13    229.64 o 
  -8   3   5     5439.02     5590.54    167.15 o 
  -7   3   5    10278.22    11312.35    577.88 o 
  -6   3   5     3992.95     4163.81    147.23 o 
  -5   3   5     2722.42     2616.30     76.41 o 
  -4   3   5     1085.12      967.32     45.55 o 
  -3   3   5     1207.89     1207.65     47.42 o 
  -2   3   5      147.49      173.13     24.05 o 
  -1   3   5     1526.27     1605.80     88.21 o 
   0   3   5     8983.01     9072.70    379.16 o 
   1   3   5     3835.43     3385.06    191.46 o 
   2   3   5    15079.41    14874.17    328.76 o 
   3   3   5     6774.29     6928.84    178.89 o 
   4   3   5    26416.47    27254.69    580.51 o 
   5   3   5     2057.32     2015.32     92.74 o 
   6   3   5    21133.25    21513.97    482.58 o 
   7   3   5       22.04       -6.44     47.01 o 
   8   3   5     9522.94     9518.20    264.29 o 
   9   3   5      410.09      402.04     75.37 o 
  10   3   5     1010.74     1119.80    104.62 o 
  11   3   5      342.20      299.09     79.01 o 
  12   3   5       98.70      -27.53     94.34 o 
  13   3   5        7.33     -106.56    101.65 o 
 -13   4   5       29.07      -15.49     92.73 o 
 -12   4   5     2424.84     2409.35    210.68 o 
 -11   4   5      199.88      164.06     76.14 o 
 -10   4   5     5633.40     5422.82    182.75 o 
  -9   4   5     1411.60     1500.72    104.92 o 
  -8   4   5     7504.13     8149.26    469.74 o 
  -7   4   5     6197.32     6919.79    544.98 o 
  -6   4   5     3663.98     3920.67    240.55 o 
  -5   4   5    10024.99    10814.35    576.83 o 
  -4   4   5       32.53       -0.60     23.59 o 
  -3   4   5      280.74      279.11     29.15 o 
  -2   4   5     4951.43     5390.13    154.36 o 
  -1   4   5      434.61      435.63     61.58 o 
   0   4   5     5324.30     6551.56   1790.61 o 
   1   4   5     8763.21     9200.54    282.04 o 
   2   4   5    15902.15    16453.64    362.54 o 
   3   4   5    21305.14    21808.79    470.78 o 
   4   4   5     5790.09     5754.03    164.07 o 
   5   4   5    26964.99    26628.88    576.89 o 
   6   4   5       55.77       13.76     46.94 o 
   7   4   5    12801.96    12996.26    325.74 o 
   8   4   5     1272.94     1203.61    161.81 o 
   9   4   5     2004.85     2148.92    124.25 o 
  10   4   5     1902.56     1919.50    181.24 o 
  11   4   5       27.66       -5.46     67.45 o 
  12   4   5      260.87      388.73    180.61 o 
 -13   5   5      781.58      916.20    213.80 o 
 -12   5   5        0.47     -124.12     82.93 o 
 -11   5   5     4482.53     4276.69    171.16 o 
 -10   5   5      491.80      397.25     80.54 o 
  -9   5   5     2967.55     3151.84    142.57 o 
  -8   5   5     2077.88     2552.42    168.09 o 
  -7   5   5     2228.31     2625.90    166.40 o 
  -6   5   5     7438.47     8113.50    383.17 o 
  -5   5   5      119.08       74.44     32.13 o 
  -4   5   5     8072.79     9126.78    607.82 o 
  -3   5   5     8806.80     9380.37    428.75 o 
  -2   5   5    10456.20    10724.98    358.65 o 
  -1   5   5    23158.01    25241.47    663.36 o 
   0   5   5      359.70      344.73     84.92 o 
   1   5   5    11196.76    11293.71    387.49 o 
   2   5   5     4101.13     3884.44    117.80 o 
   3   5   5     1567.90     1525.20    134.22 o 
   4   5   5    14420.56    14411.45    337.00 o 
   5   5   5       79.33       79.11     46.90 o 
   6   5   5     8150.69     8521.15    233.33 o 
   7   5   5     1766.34     1769.64    108.28 o 
   8   5   5     4576.79     4695.68    170.61 o 
   9   5   5     2432.15     2488.13    131.80 o 
  10   5   5      192.69      158.94     75.12 o 
  11   5   5     2490.36     2752.14    186.35 o 
  12   5   5      197.07      145.00    114.66 o 
 -13   6   5      815.84      681.53    126.48 o 
 -12   6   5      895.06      801.73    126.80 o 
 -11   6   5      113.88       15.47     73.70 o 
 -10   6   5     1788.07     1918.06    126.12 o 
  -9   6   5     1105.12     1097.33    136.62 o 
  -8   6   5      577.01      546.36     77.59 o 
  -7   6   5     4411.18     5044.04    323.84 o 
  -6   6   5     1276.86     1548.84    160.68 o 
  -5   6   5     7839.72     9177.03    665.29 o 
  -4   6   5     6838.35     7693.94    515.56 o 
  -3   6   5     5972.44     6349.92    133.24 o 
  -2   6   5    16721.73    17138.70    294.32 o 
  -1   6   5     8549.28     8383.78    272.19 o 
   0   6   5     8989.97     8863.29    396.68 o 
   1   6   5        4.05        1.66     51.69 o 
   2   6   5     4912.84     4956.88    144.13 o 
   3   6   5     1588.84     1553.55     77.67 o 
   4   6   5      257.54      278.46     51.81 o 
   5   6   5     1781.90     1688.57     93.73 o 
   6   6   5      577.32      590.57     72.40 o 
   7   6   5      669.17      613.06     79.47 o 
   8   6   5     1042.38     1137.42    116.00 o 
   9   6   5        0.12        9.10     62.53 o 
  10   6   5     3131.83     3262.71    155.30 o 
  11   6   5       92.92      -29.73     94.23 o 
  12   6   5     1895.46     2092.27    201.84 o 
 -12   7   5      476.68      353.45    108.52 o 
 -11   7   5      273.94      259.32     96.97 o 
 -10   7   5       43.29     -107.78     73.32 o 
  -9   7   5       13.12      -83.49     55.66 o 
  -8   7   5      373.08      339.08     71.02 o 
  -7   7   5      145.33       38.90     59.66 o 
  -6   7   5     5999.69     6696.47    368.73 o 
  -5   7   5     4631.63     5193.49    341.44 o 
  -4   7   5     9882.48    10719.08    396.66 o 
  -3   7   5     8252.32     7924.12    183.74 o 
  -2   7   5    10144.58    10136.77    218.98 o 
  -1   7   5    10388.57    10110.58    247.91 o 
   0   7   5      981.35      829.43    341.36 o 
   1   7   5     6690.84     6862.05    245.64 o 
   2   7   5      231.64      181.35     64.49 o 
   3   7   5     2323.10     2073.22    128.34 o 
   4   7   5      208.02      172.71     69.84 o 
   5   7   5       23.63      -81.50     54.33 o 
   6   7   5       55.23      -44.64     88.17 o 
   7   7   5      465.99      436.90     96.12 o 
   8   7   5      155.93      119.74    156.95 o 
   9   7   5     3728.30     4054.44    205.19 o 
  10   7   5      352.09      521.61    118.81 o 
  11   7   5     3663.75     3429.65    301.33 o 
 -12   8   5        4.04     -143.11    111.69 o 
 -11   8   5      415.13      245.06    145.33 o 
 -10   8   5       14.26       38.59    103.68 o 
  -9   8   5        0.87     -103.23     83.28 o 
  -8   8   5      212.47      147.71    102.06 o 
  -7   8   5      200.21      165.07     64.79 o 
  -6   8   5     1501.24     1462.54    182.01 o 
  -5   8   5     1634.71     1783.03    109.83 o 
  -4   8   5     7195.42     7751.35    438.02 o 
  -3   8   5     7069.27     7236.23    180.77 o 
  -2   8   5     6405.17     6560.52    167.74 o 
  -1   8   5     5382.40     5300.06    210.26 o 
   0   8   5     4470.83     3959.16    178.89 o 
   1   8   5     3675.91     3882.05    328.93 o 
   2   8   5     2777.26     3030.74    160.45 o 
   3   8   5     1019.28      917.94    103.85 o 
   4   8   5      522.01      445.22     86.23 o 
   5   8   5       88.71       91.65     73.26 o 
   6   8   5      397.96      407.01     95.42 o 
   7   8   5       13.69      -32.77     76.13 o 
   8   8   5     4240.41     4104.37    209.03 o 
   9   8   5      257.32      228.27     98.01 o 
  10   8   5     3360.04     3310.19    205.19 o 
  11   8   5      183.09      225.72    162.93 o 
 -11   9   5       49.97        4.13    116.53 o 
 -10   9   5       84.23     -109.62    108.30 o 
  -9   9   5      163.02      122.97    104.30 o 
  -8   9   5      105.48      -70.15     89.12 o 
  -7   9   5      313.23      267.52     73.89 o 
  -6   9   5        2.71      -27.29     56.67 o 
  -5   9   5     2645.74     2654.68    318.33 o 
  -4   9   5       20.45      -39.27     42.12 o 
  -3   9   5     2380.56     2225.21     97.23 o 
  -2   9   5     1537.32     1593.07     86.36 o 
  -1   9   5     1909.51     1962.11    109.83 o 
   0   9   5     3026.82     2872.42    158.97 o 
   1   9   5      657.22      783.26    102.00 o 
   2   9   5     1963.65     1817.79    141.95 o 
   3   9   5      420.57      425.70     90.69 o 
   4   9   5      173.49      233.38     81.13 o 
   5   9   5      125.01       73.80     77.06 o 
   6   9   5       21.54       -0.84     71.16 o 
   7   9   5        3.96       -4.36     77.57 o 
   8   9   5       73.77      125.36     92.11 o 
   9   9   5      593.97      636.76    192.79 o 
  10   9   5        1.67     -165.77    110.51 o 
  11   9   5      566.42      819.59    212.74 o 
 -11  10   5        5.75     -160.37    106.92 o 
 -10  10   5       12.49     -148.89     99.26 o 
  -9  10   5       67.31     -146.41     97.61 o 
  -8  10   5      408.06      242.78    117.07 o 
  -7  10   5      187.38      111.46     67.92 o 
  -6  10   5        0.90      -36.63     64.83 o 
  -5  10   5      102.81       46.19     85.73 o 
  -4  10   5       69.37        5.95     49.02 o 
  -3  10   5      494.61      410.12     64.35 o 
  -2  10   5       87.39       -2.32     58.32 o 
  -1  10   5      337.26      290.82     58.18 o 
   0  10   5        7.57      -21.17     50.78 o 
   1  10   5      146.89      100.68     76.73 o 
   2  10   5        1.59      -44.43     68.14 o 
   3  10   5       29.65       39.02     71.83 o 
   4  10   5        3.06      -35.50     71.37 o 
   5  10   5      213.73      224.94     93.35 o 
   6  10   5      818.38      691.18    141.52 o 
   7  10   5       61.74      -92.47     76.46 o 
   8  10   5      288.00      255.15    156.82 o 
   9  10   5        1.90      -40.88    124.31 o 
  10  10   5       16.26       30.24    171.47 o 
 -10  11   5        8.52       -0.51    153.36 o 
  -9  11   5        1.18      -76.29    165.49 o 
  -8  11   5      432.99      311.70    109.10 o 
  -7  11   5      261.44      235.09     98.62 o 
  -6  11   5      365.85      347.22    108.99 o 
  -5  11   5     1138.76     1237.97    141.70 o 
  -4  11   5      648.37      621.90     99.05 o 
  -3  11   5     1132.46     1069.84    167.64 o 
  -2  11   5        8.33      -80.89     53.93 o 
  -1  11   5     2118.96     2160.27    160.81 o 
   0  11   5        3.53      -73.40     56.40 o 
   1  11   5     1846.39     1646.34    166.90 o 
   2  11   5       39.64     -116.86     77.91 o 
   3  11   5        2.28     -105.66    157.84 o 
   4  11   5       84.46        3.62     90.18 o 
   5  11   5       23.66     -107.06     81.65 o 
   6  11   5        4.96        5.53     83.27 o 
   7  11   5      694.85      734.38    165.40 o 
   8  11   5       12.75      -24.28     84.43 o 
   9  11   5      560.23      496.17    125.42 o 
  -9  12   5       78.22      180.70    174.29 o 
  -8  12   5       17.56      -51.64     94.71 o 
  -7  12   5     1581.75     1585.36    417.14 o 
  -6  12   5     1929.28     2118.67    278.09 o 
  -5  12   5     3070.94     3658.60    251.48 o 
  -4  12   5     3076.55     3144.25    160.50 o 
  -3  12   5     3794.87     4027.89    177.68 o 
  -2  12   5     4588.12     4458.36    185.74 o 
  -1  12   5     1327.20     1279.61    221.30 o 
   0  12   5     4474.35     4337.39    216.70 o 
   1  12   5       17.82      -42.42     75.27 o 
   2  12   5     1656.36     1670.39    239.69 o 
   3  12   5      192.28      101.94     89.89 o 
   4  12   5      356.30      101.96     96.97 o 
   5  12   5      644.44      576.89    115.30 o 
   6  12   5      788.73      768.48    134.83 o 
   7  12   5       14.44       23.20    193.47 o 
   8  12   5     1677.44     1807.53    175.29 o 
  -8  13   5      393.04      268.66    116.83 o 
  -7  13   5       92.63      -92.85    100.38 o 
  -6  13   5     2389.18     2601.14    194.08 o 
  -5  13   5     1409.58     1658.56    237.17 o 
  -4  13   5     5755.89     5760.86    636.33 o 
  -3  13   5     4810.68     4744.30    293.90 o 
  -2  13   5     3229.94     3323.03    165.58 o 
  -1  13   5     8759.87     9655.62    366.37 o 
   0  13   5      779.24      752.31    107.74 o 
   1  13   5     5047.77     5097.79    479.77 o 
   2  13   5       36.82      -61.11    126.27 o 
   3  13   5      879.59     1030.07    146.78 o 
   4  13   5      217.42      176.22    158.87 o 
   5  13   5       12.28      -39.26     85.28 o 
   6  13   5      119.42       -5.16    123.75 o 
   7  13   5     1090.07     1122.24    158.94 o 
  -7  14   5     1868.31     2233.86    207.11 o 
  -6  14   5      254.25      173.77    115.89 o 
  -5  14   5     2538.91     2886.19    230.42 o 
  -4  14   5     1329.56     1693.20    176.78 o 
  -3  14   5     2324.60     2411.54    224.72 o 
  -2  14   5     4338.50     4308.90    238.52 o 
  -1  14   5     1083.72     1031.88    220.06 o 
   0  14   5     5497.39     5374.28    219.79 o 
   1  14   5       53.89      -37.23     80.35 o 
   2  14   5     2473.43     2556.05    205.07 o 
   3  14   5       50.28       64.60    107.61 o 
   4  14   5      868.05      736.12    135.56 o 
   5  14   5      476.28      306.54    136.83 o 
   6  14   5      316.24      108.47    111.97 o 
  -5  15   5       92.48      109.32    117.25 o 
  -4  15   5     1782.05     1830.18    314.87 o 
  -3  15   5      982.55      972.95    129.80 o 
  -2  15   5      820.97      909.98    269.86 o 
  -1  15   5     2287.77     2447.87    173.73 o 
   0  15   5       91.10       37.98     88.58 o 
   1  15   5     1893.82     2250.89    169.68 o 
   2  15   5      331.50      253.55    108.09 o 
   3  15   5     1028.53     1251.98    169.25 o 
   4  15   5     1097.11     1064.79    157.43 o 
  -1  16   5       18.76     -122.52     81.68 o 
   0  16   5     1155.93     1028.93    327.90 o 
 -13   0   6      299.55       82.97    125.34 o 
 -12   0   6       40.55      -95.81    104.36 o 
 -11   0   6       35.87       37.22    117.39 o 
 -10   0   6     2354.43     2791.01    184.83 o 
  -9   0   6      459.89      475.02    102.89 o 
  -8   0   6     9441.10    10425.93    364.73 o 
  -7   0   6    14459.96    15348.15    469.39 o 
  -6   0   6    13022.73    13052.46    399.75 o 
  -5   0   6    35443.17    36567.84    758.20 o 
  -4   0   6    21551.55    22438.27    481.52 o 
  -3   0   6    40189.47    42888.07    877.00 o 
  -2   0   6      553.69      565.75     69.80 o 
  -1   0   6    27833.47    26995.16    681.26 o 
   0   0   6     1782.66     1809.09    371.09 o 
   1   0   6     1786.16     1575.81    115.21 o 
   2   0   6     3584.19     4099.55    150.59 o 
   3   0   6     4749.52     4914.82    190.99 o 
   4   0   6     6099.50     6856.86    228.61 o 
   5   0   6    19978.11    19138.12    529.25 o 
   6   0   6       11.49       98.37     61.92 o 
   7   0   6    27539.77    27263.21    738.78 o 
   8   0   6     2085.30     2169.09    142.87 o 
   9   0   6    12545.15    12272.37    401.62 o 
  10   0   6     2931.97     2517.95    164.13 o 
  11   0   6     3435.63     3586.40    210.90 o 
  12   0   6     2673.30     2726.43    210.16 o 
 -13   1   6        0.97       16.21     85.44 o 
 -12   1   6      336.29      273.24     91.42 o 
 -11   1   6     1270.14     1446.45    115.20 o 
 -10   1   6      125.82       20.06     64.93 o 
  -9   1   6     8246.42     8626.59    229.61 o 
  -8   1   6     2243.51     2099.20    128.82 o 
  -7   1   6    11900.05    12681.79    284.38 o 
  -6   1   6    16912.86    17683.06    362.41 o 
  -5   1   6    11975.93    12244.95    201.26 o 
  -4   1   6    26588.88    28158.21    419.40 o 
  -3   1   6     2069.27     2011.67     56.56 o 
  -2   1   6    21801.42    21451.36    389.18 o 
  -1   1   6      505.86      559.66     41.70 o 
   0   1   6    10991.62    10948.76    247.22 o 
   1   1   6     6012.63     6682.68    167.57 o 
   2   1   6     3856.82     3952.01    116.57 o 
   3   1   6     5751.72     6039.75    162.93 o 
   4   1   6     8051.78     7382.11    194.92 o 
   5   1   6     1711.26     1989.20     92.72 o 
   6   1   6    19515.86    18643.86    428.22 o 
   7   1   6      610.10      565.31     71.06 o 
   8   1   6    12251.26    11880.07    311.76 o 
   9   1   6      522.86      484.27     76.71 o 
  10   1   6     6154.80     6205.84    187.02 o 
  11   1   6     2403.76     2568.49    128.39 o 
  12   1   6     1174.32     1282.77    112.98 o 
 -13   2   6      896.49      874.25    115.32 o 
 -12   2   6      610.58      466.80     94.47 o 
 -11   2   6      104.83       60.61     69.53 o 
 -10   2   6     3797.62     3791.12    153.71 o 
  -9   2   6      121.45       84.20     59.89 o 
  -8   2   6     7412.99     7776.18    208.86 o 
  -7   2   6     4412.87     4368.73    138.11 o 
  -6   2   6     5915.57     5646.98    154.13 o 
  -5   2   6     7125.95     6670.92    141.52 o 
  -4   2   6     3223.31     3105.11     82.92 o 
  -3   2   6    16606.61    17164.28    296.12 o 
  -2   2   6     1716.66     1701.11     66.81 o 
  -1   2   6     9390.56     8904.47    365.92 o 
   0   2   6     6865.96     6950.31    262.77 o 
   1   2   6     1270.69     1205.42     57.50 o 
   2   2   6     4964.70     5119.61    140.15 o 
   3   2   6      317.40      297.29     62.46 o 
   4   2   6     4366.33     4052.91    129.42 o 
   5   2   6     5912.65     5593.83    166.65 o 
   6   2   6      371.63      345.86     58.89 o 
   7   2   6     9140.72     9203.89    253.22 o 
   8   2   6      416.43      380.23     76.43 o 
   9   2   6     4818.50     4775.66    179.27 o 
  10   2   6      680.68      673.86    172.97 o 
  11   2   6      938.24      945.66    111.64 o 
  12   2   6     1106.56     1016.01    118.41 o 
 -13   3   6      167.72       54.57     89.43 o 
 -12   3   6     1781.56     1617.74    148.03 o 
 -11   3   6      487.84      439.57     90.87 o 
 -10   3   6      454.02      340.37     75.82 o 
  -9   3   6     1828.62     1906.37    114.83 o 
  -8   3   6      139.62       -7.00     50.36 o 
  -7   3   6     1234.87     1295.71     85.26 o 
  -6   3   6     2452.10     2423.72     79.15 o 
  -5   3   6      170.81       97.03     30.58 o 
  -4   3   6     3929.49     3946.57     97.44 o 
  -3   3   6      104.21      123.27     26.40 o 
  -2   3   6     2735.40     2682.76    149.30 o 
  -1   3   6     4235.17     4346.03    161.38 o 
   0   3   6     8391.00     8644.61    266.22 o 
   1   3   6    12145.90    11278.91    404.97 o 
   2   3   6      668.12      672.38     54.31 o 
   3   3   6     8629.79     8614.36    214.91 o 
   4   3   6       98.47       67.64     37.38 o 
   5   3   6     2386.46     2311.02    101.51 o 
   6   3   6     2587.11     2583.15    193.98 o 
   7   3   6       59.46      -33.44     49.34 o 
   8   3   6      714.39      825.85    139.46 o 
   9   3   6       27.21       -4.38     61.75 o 
  10   3   6      758.10      773.68     98.95 o 
  11   3   6      691.46      896.31    117.38 o 
  12   3   6        6.80       17.64     96.76 o 
 -13   4   6      969.67      852.76    133.19 o 
 -12   4   6       52.16      -29.31     79.52 o 
 -11   4   6      835.60      791.71    103.73 o 
 -10   4   6        8.83      -70.33     60.91 o 
  -9   4   6     1933.21     2047.33    118.64 o 
  -8   4   6       71.13       22.86     53.58 o 
  -7   4   6      154.51      148.65     52.85 o 
  -6   4   6       67.02       -1.31     32.04 o 
  -5   4   6      216.46      184.12     34.43 o 
  -4   4   6     1014.35      944.40     50.41 o 
  -3   4   6       12.11       93.31     25.15 o 
  -2   4   6     4174.16     4322.20    132.90 o 
  -1   4   6      515.32      814.81    340.50 o 
   0   4   6     9421.01    10004.81    617.79 o 
   1   4   6       57.77       77.22     47.84 o 
   2   4   6    10082.40    10092.39    241.89 o 
   3   4   6      253.69      292.08     44.32 o 
   4   4   6     6243.42     6181.76    176.26 o 
   5   4   6      349.60      218.40     50.45 o 
   6   4   6     1712.64     1795.54    103.49 o 
   7   4   6      379.60      399.56     69.43 o 
   8   4   6      388.17      463.99     76.57 o 
   9   4   6       73.71       51.56     66.01 o 
  10   4   6        0.52      -57.36     61.93 o 
  11   4   6      303.41      203.72     82.12 o 
  12   4   6      321.53      325.01    120.21 o 
 -13   5   6      149.92       30.88     87.09 o 
 -12   5   6      725.96      773.64    116.13 o 
 -11   5   6        6.52      -97.80     73.76 o 
 -10   5   6     1459.23     1614.91    172.10 o 
  -9   5   6      303.96      273.26     70.58 o 
  -8   5   6     2744.95     3072.60    125.96 o 
  -7   5   6     1145.57     1197.84     85.97 o 
  -6   5   6     2243.08     2439.17    177.70 o 
  -5   5   6     1226.83     1308.88     63.13 o 
  -4   5   6     2651.26     2769.73    118.02 o 
  -3   5   6     3488.52     3496.48    105.55 o 
  -2   5   6     1335.16     1465.52     77.23 o 
  -1   5   6    13733.69    13912.04    402.68 o 
   0   5   6      572.47      587.97    238.15 o 
   1   5   6     4962.78     4924.98    323.72 o 
   2   5   6       19.52      -21.44     49.70 o 
   3   5   6     2106.40     1861.44    117.60 o 
   4   5   6     2338.64     2217.26    131.49 o 
   5   5   6     3310.71     3380.28    456.57 o 
   6   5   6      615.63      637.98     73.95 o 
   7   5   6      100.47       56.21     58.34 o 
   8   5   6     1769.92     2011.11    122.87 o 
   9   5   6      201.25      185.51     76.54 o 
  10   5   6     1503.02     1673.29    157.47 o 
  11   5   6        0.71     -135.20     90.14 o 
  12   5   6      776.64      847.52    217.61 o 
 -12   6   6       10.16      -86.79     96.84 o 
 -11   6   6      344.54      287.65    102.83 o 
 -10   6   6      557.29      412.16     97.82 o 
  -9   6   6     2048.88     2453.18    154.50 o 
  -8   6   6      569.03      783.85    101.65 o 
  -7   6   6     2348.30     2979.82    285.91 o 
  -6   6   6     3319.44     3771.89    250.55 o 
  -5   6   6     3810.35     4312.71    417.93 o 
  -4   6   6      889.49     1121.79     68.79 o 
  -3   6   6     4913.48     5113.38    135.90 o 
  -2   6   6     3363.92     3229.53    132.90 o 
  -1   6   6      254.77      135.55     55.25 o 
   0   6   6     1716.69     1711.62    157.80 o 
   1   6   6      154.35      212.08    104.70 o 
   2   6   6      847.34      872.17     97.60 o 
   3   6   6     1837.98     1862.42    121.96 o 
   4   6   6      305.32      238.61     70.65 o 
   5   6   6     4163.42     4166.05    193.34 o 
   6   6   6      512.46      460.34     93.13 o 
   7   6   6     2798.86     2870.10    176.51 o 
   8   6   6      288.23      271.91     90.34 o 
   9   6   6     1414.81     1467.48    419.62 o 
  10   6   6      268.70      182.16    108.75 o 
  11   6   6      542.03      607.29    132.05 o 
 -12   7   6      107.98      273.55    126.47 o 
 -11   7   6      164.96       19.80    120.93 o 
 -10   7   6        2.86      -62.93    100.78 o 
  -9   7   6     1041.10     1230.49    153.26 o 
  -8   7   6      526.07      642.68    109.72 o 
  -7   7   6     1939.40     2303.75    232.97 o 
  -6   7   6     1629.39     1993.84    109.12 o 
  -5   7   6      703.24      878.09    102.23 o 
  -4   7   6    10849.94    11864.51    783.65 o 
  -3   7   6        5.68       11.74     35.86 o 
  -2   7   6     4826.41     4726.90    145.83 o 
  -1   7   6      258.08      216.82     45.87 o 
   0   7   6     1284.68     1115.95    395.95 o 
   1   7   6      623.65      570.85    120.93 o 
   2   7   6      334.09      377.00     82.98 o 
   3   7   6      543.36      611.64    170.40 o 
   4   7   6     3541.48     3497.43    175.27 o 
   5   7   6       25.72       22.49     74.07 o 
   6   7   6     3846.41     3676.71    208.59 o 
   7   7   6        8.61      -77.17     76.40 o 
   8   7   6     2056.31     2117.65    208.98 o 
   9   7   6     1016.37     1096.80    187.92 o 
  10   7   6      723.87      740.51    185.31 o 
  11   7   6      288.82       25.97    148.91 o 
 -11   8   6      706.82      503.98    162.16 o 
 -10   8   6     1028.86     1182.66    305.05 o 
  -9   8   6       87.53      -30.77     95.78 o 
  -8   8   6      624.59      562.26    142.38 o 
  -7   8   6       47.13       77.39     67.83 o 
  -6   8   6     2371.61     2461.38    222.41 o 
  -5   8   6      981.55     1150.45     95.20 o 
  -4   8   6      484.06      539.19     70.37 o 
  -3   8   6     3591.98     3597.88    140.90 o 
  -2   8   6     1141.05     1178.01     92.48 o 
  -1   8   6     1383.15     1492.74    128.67 o 
   0   8   6     5014.76     4894.88    287.24 o 
   1   8   6      296.53      288.09     83.10 o 
   2   8   6     5690.89     5714.26    265.06 o 
   3   8   6      186.74      126.60     69.64 o 
   4   8   6      840.54      752.51    106.47 o 
   5   8   6     1112.04     1300.78    130.27 o 
   6   8   6      775.29      951.24    196.63 o 
   7   8   6     1854.08     2081.85    247.51 o 
   8   8   6      302.62      252.79    100.46 o 
   9   8   6     1405.11     1584.73    204.32 o 
  10   8   6      395.15      261.96    123.28 o 
 -11   9   6     1345.19     1374.78    464.73 o 
 -10   9   6     1127.13     1278.35    177.20 o 
  -9   9   6     2354.15     2838.14    482.46 o 
  -8   9   6        7.08      -83.88     91.16 o 
  -7   9   6      529.90      497.45    100.34 o 
  -6   9   6       76.06       91.31     64.61 o 
  -5   9   6       60.96      124.94     62.43 o 
  -4   9   6      323.00      511.17     97.06 o 
  -3   9   6     1092.45     1127.24     92.63 o 
  -2   9   6      297.45      482.63     91.63 o 
  -1   9   6     4661.59     4683.80    208.85 o 
   0   9   6     1776.47     1493.55    341.06 o 
   1   9   6    12307.32    12543.12    405.28 o 
   2   9   6      126.45      119.75     75.93 o 
   3   9   6    11278.06    11275.27    378.94 o 
   4   9   6      297.27      295.74     88.63 o 
   5   9   6     2789.06     2626.80    240.08 o 
   6   9   6      620.95      698.60    119.86 o 
   7   9   6      468.75      228.71    142.42 o 
   8   9   6      317.02      209.01    103.14 o 
   9   9   6      243.66      179.70    105.59 o 
  10   9   6       22.70      -99.39     92.97 o 
 -10  10   6     1498.02     1684.53    561.44 o 
  -9  10   6      757.53     1002.35    286.77 o 
  -8  10   6     1030.95     1013.11    468.57 o 
  -7  10   6       54.99       -4.87     69.45 o 
  -6  10   6     1202.32     1089.57    106.49 o 
  -5  10   6     1812.92     2117.39    124.82 o 
  -4  10   6      661.25      692.87     88.36 o 
  -3  10   6     3151.78     3676.81    151.67 o 
  -2  10   6     5158.90     5147.39    181.70 o 
  -1  10   6     2267.52     2304.89    214.79 o 
   0  10   6    10522.77    10200.23    355.51 o 
   1  10   6      804.13      921.73    122.49 o 
   2  10   6    14331.96    14733.33    546.92 o 
   3  10   6        3.19       58.29     82.00 o 
   4  10   6     5990.83     6328.36    266.77 o 
   5  10   6       21.43       43.69     89.29 o 
   6  10   6     2300.27     2375.29    174.68 o 
   7  10   6      476.63      353.69    115.14 o 
   8  10   6        3.47     -103.07     87.72 o 
   9  10   6      116.29      219.71    110.19 o 
  -9  11   6      914.32      808.27    153.05 o 
  -8  11   6      192.64      162.89    126.30 o 
  -7  11   6      520.75      439.06     97.03 o 
  -6  11   6      119.81       75.33     68.90 o 
  -5  11   6      186.00      143.08     72.43 o 
  -4  11   6     1791.15     1949.70    132.01 o 
  -3  11   6     2163.17     2249.35    125.61 o 
  -2  11   6     1785.40     2105.33    126.42 o 
  -1  11   6     6148.20     5715.55    417.40 o 
   0  11   6     1266.76     1375.79    145.07 o 
   1  11   6    11477.21    11069.20    387.52 o 
   2  11   6      322.75      422.28    108.57 o 
   3  11   6     7624.04     7370.98    399.58 o 
   4  11   6       16.36      -10.71     83.45 o 
   5  11   6     3551.74     3733.47    205.71 o 
   6  11   6      428.05      483.06    118.71 o 
   7  11   6      506.68      483.00    121.34 o 
   8  11   6      625.17      629.92    137.23 o 
  -8  12   6      700.35      831.63    237.60 o 
  -7  12   6       56.08      142.43    108.11 o 
  -6  12   6      544.83      379.71    114.45 o 
  -5  12   6      685.04      776.95    133.56 o 
  -4  12   6       79.83       32.85    123.63 o 
  -3  12   6      672.02      794.41    137.51 o 
  -2  12   6     1287.09     1112.97    140.37 o 
  -1  12   6      663.25      626.08    121.88 o 
   0  12   6     4159.74     4161.85    302.10 o 
   1  12   6      599.39      520.65    151.48 o 
   2  12   6     6881.72     6636.22    290.46 o 
   3  12   6       15.60     -116.92     83.32 o 
   4  12   6     2592.85     2639.22    194.52 o 
   5  12   6      276.23      181.47     98.50 o 
   6  12   6      939.97      793.82    133.27 o 
   7  12   6      632.88      537.07    127.08 o 
   8  12   6       16.62      -79.65    135.97 o 
  -7  13   6      519.80      340.59    118.25 o 
  -6  13   6       70.92       60.95    109.38 o 
  -5  13   6      403.43      273.72    115.29 o 
  -4  13   6      997.30     1030.56    150.57 o 
  -3  13   6        0.16     -109.40     72.93 o 
  -2  13   6      727.69      600.97    123.39 o 
  -1  13   6       82.04       25.01     95.69 o 
   0  13   6      311.93      223.53    125.12 o 
   1  13   6     1215.25     1215.06    159.92 o 
   2  13   6        7.04      -45.03    105.86 o 
   3  13   6      371.62      205.41    109.38 o 
   4  13   6      173.28       69.53    100.30 o 
   5  13   6      100.31      -24.88     98.57 o 
   6  13   6      321.63      206.97    116.80 o 
  -6  14   6      293.18      276.66    130.35 o 
  -5  14   6      226.24       31.25    112.90 o 
  -4  14   6      492.88      659.52    136.65 o 
  -3  14   6       67.72       26.57     82.16 o 
  -2  14   6      821.36      579.72    107.12 o 
  -1  14   6        0.75     -131.64    101.48 o 
   0  14   6      512.77      626.11    152.72 o 
   1  14   6        1.57      -56.32    108.69 o 
   2  14   6      123.58       68.29    145.75 o 
   3  14   6       47.26      -21.44    111.99 o 
   4  14   6      276.71       96.50    116.47 o 
   5  14   6      144.74      126.36    110.40 o 
  -4  15   6       61.67      -52.34    103.86 o 
  -3  15   6      617.43      610.81    308.51 o 
  -2  15   6       35.10      -65.89    109.77 o 
  -1  15   6     2007.77     2403.58    218.81 o 
   0  15   6       25.02     -113.71    104.06 o 
   1  15   6     1461.87     1896.35    340.33 o 
   2  15   6       25.87     -132.33    115.09 o 
   3  15   6     1164.68     1354.79    204.79 o 
 -13   1   7      310.57      209.81     95.62 o 
 -12   1   7      403.28      248.09     87.55 o 
 -11   1   7      190.60      132.06     79.76 o 
 -10   1   7       35.49       -0.28     65.16 o 
  -9   1   7       16.28      -77.48     51.65 o 
  -8   1   7      604.83      552.24     71.01 o 
  -7   1   7        6.96       38.61     46.41 o 
  -6   1   7      886.82      924.96     69.59 o 
  -5   1   7        0.05      -37.70     26.96 o 
  -4   1   7     2622.78     2333.39     84.68 o 
  -3   1   7      805.87      790.99     41.96 o 
  -2   1   7     3722.40     3279.51     89.73 o 
  -1   1   7      310.15      276.64     33.26 o 
   0   1   7     1796.10     1509.35     99.57 o 
   1   1   7       60.17      110.67     71.72 o 
   2   1   7     1452.62     1527.21     72.76 o 
   3   1   7       11.37       76.45     35.51 o 
   4   1   7        6.18       -6.40     35.64 o 
   5   1   7       57.63       37.72     43.94 o 
   6   1   7      991.90      956.43     81.73 o 
   7   1   7      377.49      434.71     70.31 o 
   8   1   7      993.17      936.58     82.25 o 
   9   1   7     1077.73     1142.87     93.33 o 
  10   1   7      444.62      367.02     74.98 o 
  11   1   7      478.75      488.95     84.12 o 
  12   1   7      238.78      117.25     79.14 o 
 -13   2   7      746.05      611.41    114.76 o 
 -12   2   7      888.14      748.82    105.64 o 
 -11   2   7      640.51      680.41     95.11 o 
 -10   2   7      535.61      534.76     85.78 o 
  -9   2   7       28.57      -27.25     54.46 o 
  -8   2   7       73.95      -30.41     48.74 o 
  -7   2   7     2073.78     1985.31     99.96 o 
  -6   2   7     1691.23     1624.11     84.09 o 
  -5   2   7    10019.38     9923.44    195.63 o 
  -4   2   7     1221.44     1146.30     55.02 o 
  -3   2   7    21962.29    21352.11    329.16 o 
  -2   2   7     1507.19     1759.00     70.94 o 
  -1   2   7    21745.66    20893.91   1091.61 o 
   0   2   7       52.49      524.31     43.23 o 
   1   2   7    16445.47    16094.17    356.03 o 
   2   2   7     1351.85     1708.40     76.30 o 
   3   2   7     1826.49     1775.69     81.18 o 
   4   2   7      188.46      380.33     52.35 o 
   5   2   7      619.20      657.57     66.65 o 
   6   2   7      221.88      208.24     54.27 o 
   7   2   7     1292.92     1209.34     96.39 o 
   8   2   7      923.80     1052.55    138.03 o 
   9   2   7     3304.53     3214.70    166.94 o 
  10   2   7     2021.18     2372.44    145.95 o 
  11   2   7     2134.83     2231.12    131.93 o 
  12   2   7     1569.75     1560.55    121.23 o 
 -13   3   7     1017.40      996.66    127.32 o 
 -12   3   7      555.46      523.90    101.82 o 
 -11   3   7      429.95      407.84     85.23 o 
 -10   3   7      438.20      341.62     76.19 o 
  -9   3   7      326.12      362.02     72.27 o 
  -8   3   7      151.32       50.47     54.63 o 
  -7   3   7     3032.76     3152.57    121.11 o 
  -6   3   7     5096.33     5169.20    149.03 o 
  -5   3   7     3431.51     3431.03     95.54 o 
  -4   3   7    19708.89    20186.42    349.79 o 
  -3   3   7     1992.10     2225.40     70.37 o 
  -2   3   7    33437.87    33499.04   1255.78 o 
  -1   3   7        6.41      561.23     70.63 o 
   0   3   7    21513.39    21056.91    569.19 o 
   1   3   7     1184.54     2074.60    149.51 o 
   2   3   7    15861.59    16181.13    537.82 o 
   3   3   7     1840.39     1980.68    104.31 o 
   4   3   7     1535.12     1620.63     84.21 o 
   5   3   7      355.09      440.69     61.34 o 
   6   3   7      907.57     1000.37    135.38 o 
   7   3   7      111.92       67.30     58.71 o 
   8   3   7     4439.55     4525.77    171.69 o 
   9   3   7     1556.26     1825.43    126.55 o 
  10   3   7     3766.25     3807.06    169.54 o 
  11   3   7     1146.35     1420.60    129.81 o 
  12   3   7     1592.17     1825.46    185.43 o 
 -12   4   7       33.10      -70.77     90.65 o 
 -11   4   7     1221.34     1386.52    141.65 o 
 -10   4   7      179.34      300.65     82.20 o 
  -9   4   7      174.72      169.87     78.18 o 
  -8   4   7     2931.10     2779.95    122.15 o 
  -7   4   7      609.42      713.50     85.42 o 
  -6   4   7     5116.49     5261.12    238.56 o 
  -5   4   7     7862.59     8306.92    209.79 o 
  -4   4   7     5078.23     5103.79    138.25 o 
  -3   4   7    20360.06    20352.55    398.68 o 
  -2   4   7       44.09      382.94     69.71 o 
  -1   4   7    24650.17    24224.33    838.17 o 
   0   4   7     1848.93     2504.32    151.31 o 
   1   4   7    13655.86    13008.30    546.28 o 
   2   4   7     1120.69     1672.08    116.40 o 
   3   4   7     2838.41     3024.69    151.20 o 
   4   4   7     1740.97     1678.31    120.72 o 
   5   4   7      119.45      152.43    140.97 o 
   6   4   7      610.15      536.16     91.33 o 
   7   4   7     1400.97     1430.85    159.59 o 
   8   4   7      466.15      402.55     94.34 o 
   9   4   7     4212.83     4205.53    213.00 o 
  10   4   7      438.91      619.69    125.83 o 
  11   4   7     2543.55     2738.63    203.12 o 
 -12   5   7     1478.26     1170.11    147.73 o 
 -11   5   7       66.81      -12.07     87.78 o 
 -10   5   7     2833.09     2838.45    164.73 o 
  -9   5   7     1578.05     1924.01    142.36 o 
  -8   5   7     1054.79     1369.07    119.64 o 
  -7   5   7     3233.45     3751.35    257.57 o 
  -6   5   7     1215.87     1475.77     83.94 o 
  -5   5   7     5838.63     5722.58    172.20 o 
  -4   5   7     6341.49     6744.34    208.13 o 
  -3   5   7     2429.00     2615.34     94.75 o 
  -2   5   7    17577.87    17414.93    399.75 o 
  -1   5   7      328.88      521.81     80.09 o 
   0   5   7     8971.83     8774.30    531.33 o 
   1   5   7     1559.71     1712.31    165.66 o 
   2   5   7     4941.48     5150.45    298.00 o 
   3   5   7     7978.26     7806.83    275.06 o 
   4   5   7       22.57      116.03     68.55 o 
   5   5   7     8375.12     7955.69    342.68 o 
   6   5   7      851.36      921.46    109.91 o 
   7   5   7     2891.57     2678.22    166.50 o 
   8   5   7     3251.72     3116.22    183.52 o 
   9   5   7        0.93      -38.47     81.74 o 
  10   5   7     1563.33     1690.92    220.77 o 
  11   5   7      264.11       88.80    106.65 o 
 -12   6   7      277.72      156.49    108.71 o 
 -11   6   7     2245.59     2277.03    175.33 o 
 -10   6   7     1353.23     1575.75    143.46 o 
  -9   6   7     2254.69     2543.66    195.82 o 
  -8   6   7     4792.99     5925.99    245.42 o 
  -7   6   7     1825.40     2151.73    127.92 o 
  -6   6   7     2590.86     2955.63    195.16 o 
  -5   6   7       84.15      470.35     55.51 o 
  -4   6   7     3140.44     3331.38    120.08 o 
  -3   6   7      396.39      620.64     57.32 o 
  -2   6   7     1785.01     1877.14     92.10 o 
  -1   6   7     2688.57     2560.68    137.50 o 
   0   6   7      330.25      225.57    122.13 o 
   1   6   7     1980.29     1907.73    214.83 o 
   2   6   7     7644.65     8114.07    364.38 o 
   3   6   7       50.74      161.72    108.76 o 
   4   6   7    15314.56    15625.66    475.32 o 
   5   6   7     1576.44     1604.38    141.54 o 
   6   6   7     4487.73     4522.12    301.25 o 
   7   6   7     1671.84     1835.85    158.21 o 
   8   6   7     1314.23     1501.71    152.45 o 
   9   6   7     1072.02     1166.20    210.94 o 
  10   6   7        2.43       39.29    104.05 o 
  11   6   7      694.30      720.22    147.41 o 
 -11   7   7     1241.61     1273.48    180.40 o 
 -10   7   7     2050.75     2631.94    216.69 o 
  -9   7   7     3403.03     3798.05    342.34 o 
  -8   7   7     3012.23     3539.53    235.38 o 
  -7   7   7     5612.60     6306.27   1089.44 o 
  -6   7   7     2633.11     2700.96    267.91 o 
  -5   7   7     3343.34     3508.43    193.60 o 
  -4   7   7      713.08      775.32     80.95 o 
  -3   7   7       99.93      101.94     51.20 o 
  -2   7   7       47.11       92.82     87.57 o 
  -1   7   7      922.57      928.87    102.17 o 
   0   7   7       18.78      -14.29     62.68 o 
   1   7   7     4048.76     3923.14    184.76 o 
   2   7   7       11.53      -84.65     61.25 o 
   3   7   7     7477.71     7663.30    285.84 o 
   4   7   7     1300.36     1450.35    136.97 o 
   5   7   7     6843.16     7362.82    285.75 o 
   6   7   7      413.54      707.13    111.61 o 
   7   7   7     5449.96     6058.10    265.32 o 
   8   7   7     1106.46     1299.03    150.96 o 
   9   7   7      633.31      747.51    248.75 o 
  10   7   7      597.16      586.04    129.68 o 
 -11   8   7      660.80      668.49    165.92 o 
 -10   8   7     1749.55     1895.21    217.39 o 
  -9   8   7     1414.11     2072.33    437.00 o 
  -8   8   7     2722.11     3192.53    213.56 o 
  -7   8   7     2036.46     2239.06    386.08 o 
  -6   8   7     1756.07     1934.38    238.35 o 
  -5   8   7      754.55     1017.87     95.56 o 
  -4   8   7      408.08      427.58     71.48 o 
  -3   8   7      342.54      324.78     65.10 o 
  -2   8   7        0.77      -54.47     45.80 o 
  -1   8   7       13.55      132.21     71.71 o 
   0   8   7     2396.14     2202.71    200.18 o 
   1   8   7      500.53      402.83     89.32 o 
   2   8   7     3120.35     3154.01    177.11 o 
   3   8   7      259.91      211.78     85.84 o 
   4   8   7     5465.16     5656.67    243.29 o 
   5   8   7      600.28      709.94    118.58 o 
   6   8   7     6988.03     8010.87    521.07 o 
   7   8   7      214.82      385.22    111.62 o 
   8   8   7     2583.52     2638.35    186.42 o 
   9   8   7      253.11      147.81    110.44 o 
  10   8   7      393.70      164.90    107.95 o 
 -10   9   7      461.50      331.70    136.44 o 
  -9   9   7     1004.49     1115.87    169.25 o 
  -8   9   7      347.79      314.34    125.80 o 
  -7   9   7     1238.47     1341.87    154.23 o 
  -6   9   7      488.26      496.13     87.48 o 
  -5   9   7      106.70       66.68     63.93 o 
  -4   9   7      118.46      193.95     66.65 o 
  -3   9   7       16.38      -74.12     49.42 o 
  -2   9   7       30.13      -18.80     54.99 o 
  -1   9   7       13.31       29.79     90.82 o 
   0   9   7      147.13      103.64     78.51 o 
   1   9   7      421.48      406.52    124.95 o 
   2   9   7      462.43      578.93    106.48 o 
   3   9   7     2432.80     2391.88    165.87 o 
   4   9   7      959.56      980.25    144.30 o 
   5   9   7     1979.22     2220.30    175.64 o 
   6   9   7        0.56      -57.72     86.86 o 
   7   9   7     2351.98     2469.81    190.83 o 
   8   9   7       24.56      -61.97     99.38 o 
   9   9   7      499.01      365.69    124.97 o 
 -10  10   7      126.74       -6.55    118.24 o 
  -9  10   7        6.93     -169.48    112.99 o 
  -8  10   7       30.33       10.54    104.82 o 
  -7  10   7        0.48     -105.23     88.51 o 
  -6  10   7       55.05      -10.76     67.92 o 
  -5  10   7       98.36      130.87     73.22 o 
  -4  10   7       86.35       -5.80     62.07 o 
  -3  10   7      153.49      103.96     65.44 o 
  -2  10   7       18.39       26.96     60.79 o 
  -1  10   7      183.58       35.05     76.98 o 
   0  10   7       17.30      -41.73     79.37 o 
   1  10   7       61.54       80.65    107.14 o 
   2  10   7       61.06       -1.84    102.61 o 
   3  10   7        8.15      -46.85     94.02 o 
   4  10   7       77.01       41.62     88.30 o 
   5  10   7       56.02        5.41     91.10 o 
   6  10   7      119.07      -18.98     87.03 o 
   7  10   7      103.64      -58.00     93.55 o 
   8  10   7       24.63     -119.26     93.36 o 
   9  10   7       44.86      -39.84     99.27 o 
  -9  11   7      216.60      198.99    132.38 o 
  -8  11   7      609.03      579.40    147.06 o 
  -7  11   7     1198.76     1444.79    132.63 o 
  -6  11   7        3.82      -48.91     85.03 o 
  -5  11   7      836.31      833.05    104.35 o 
  -4  11   7        1.14       45.17     72.93 o 
  -3  11   7      118.92       39.52     64.74 o 
  -2  11   7       89.79       84.20     67.67 o 
  -1  11   7       50.61      -45.57     60.70 o 
   0  11   7       11.57      -31.36     80.35 o 
   1  11   7      652.40      472.97    146.69 o 
   2  11   7       17.11      -77.40     78.57 o 
   3  11   7      963.47      976.07    139.87 o 
   4  11   7        5.66      -80.63     85.63 o 
   5  11   7     1686.57     1821.00    176.70 o 
   6  11   7      159.45       78.61    110.70 o 
   7  11   7      965.41      907.62    151.03 o 
   8  11   7      100.82       71.44    110.19 o 
  -8  12   7     2108.39     2102.92    306.54 o 
  -7  12   7      386.84      666.25    138.71 o 
  -6  12   7     1869.91     2234.36    192.44 o 
  -5  12   7      388.54      360.59    111.48 o 
  -4  12   7     1682.80     1896.65    176.49 o 
  -3  12   7       11.80       64.01     93.18 o 
  -2  12   7      100.21      -43.21     84.50 o 
  -1  12   7      300.22      234.19    225.94 o 
   0  12   7      979.19      820.59    131.85 o 
   1  12   7      387.27      209.36    109.71 o 
   2  12   7     4308.55     4525.08    243.31 o 
   3  12   7       62.86       32.89     92.13 o 
   4  12   7     5122.24     4982.28    285.10 o 
   5  12   7      158.90      321.79    113.88 o 
   6  12   7     2721.11     3210.65    231.96 o 
   7  12   7      539.33      548.72    135.70 o 
  -6  13   7      148.65      282.24    210.22 o 
  -5  13   7     2137.79     2553.43    212.90 o 
  -4  13   7       53.53       25.61    144.17 o 
  -3  13   7      627.47      487.36    183.35 o 
  -2  13   7      305.55      112.56    101.75 o 
  -1  13   7      151.64      -60.11    102.31 o 
   0  13   7      402.87      199.76    116.29 o 
   1  13   7     1738.33     2165.17    202.98 o 
   2  13   7       72.19       -1.28    106.83 o 
   3  13   7     4577.27     4798.72    257.30 o 
   4  13   7       31.98       32.77    106.94 o 
   5  13   7     4259.89     4151.49    246.74 o 
  -5  14   7       79.95      293.57    126.66 o 
  -4  14   7     1713.79     1705.19    189.85 o 
  -3  14   7      262.50      319.65    133.72 o 
  -2  14   7       32.89     -145.80     99.30 o 
  -1  14   7      902.75      825.16    236.23 o 
   0  14   7      614.00      711.59    148.56 o 
   1  14   7      332.97      226.76    129.84 o 
   2  14   7     2619.09     2809.06    472.93 o 
   3  14   7        0.98       -3.83    110.99 o 
   4  14   7     3685.04     3926.26    243.24 o 
 -12   0   8     2652.14     2919.62    244.77 o 
 -11   0   8     4366.83     4137.50    243.75 o 
 -10   0   8      751.58      724.22    136.29 o 
  -9   0   8     5061.37     5445.03    257.15 o 
  -8   0   8       85.09       15.76     73.72 o 
  -7   0   8     2504.10     2362.74    147.98 o 
  -6   0   8      995.33      966.71    103.82 o 
  -5   0   8        2.36      -16.34     53.31 o 
  -4   0   8      692.89      828.33    131.57 o 
  -3   0   8     2330.80     2133.67     90.57 o 
  -2   0   8       18.02       87.18     46.00 o 
  -1   0   8    31551.64    30483.29    780.30 o 
   0   0   8       61.34       47.86     47.84 o 
   1   0   8    30752.95    30608.17    790.77 o 
   2   0   8     2686.37     2746.49    131.12 o 
   3   0   8    20288.11    20202.95    772.47 o 
   4   0   8     6353.78     6154.77    226.39 o 
   5   0   8     6087.50     6074.27    231.61 o 
   6   0   8     4782.53     4393.66    197.22 o 
   7   0   8       53.32       34.15     71.44 o 
   8   0   8      364.03      417.86    100.02 o 
   9   0   8        6.27       42.33     84.53 o 
  10   0   8       12.13      -48.30     90.44 o 
  11   0   8     1207.56     1115.12    195.05 o 
 -12   1   8     2323.44     2414.36    159.07 o 
 -11   1   8      887.85      995.43    108.50 o 
 -10   1   8     3538.72     3753.28    155.81 o 
  -9   1   8      744.67      729.99     85.65 o 
  -8   1   8     4583.02     4432.28    153.03 o 
  -7   1   8      106.75       73.15     49.05 o 
  -6   1   8      511.70      474.10     61.13 o 
  -5   1   8      742.79      667.83     60.28 o 
  -4   1   8      550.32      532.80     40.15 o 
  -3   1   8      917.48      967.57     66.75 o 
  -2   1   8    11275.66    10947.69    257.03 o 
  -1   1   8       13.37       -4.66     29.79 o 
   0   1   8    19304.79    19463.66    428.05 o 
   1   1   8     1103.82     1181.06     84.98 o 
   2   1   8    17542.46    17293.86    340.81 o 
   3   1   8     1445.30     1296.64     70.47 o 
   4   1   8    13918.05    13929.89    294.02 o 
   5   1   8     2931.60     2933.68    108.72 o 
   6   1   8     2093.42     1928.43    100.71 o 
   7   1   8     1408.24     1453.00     96.84 o 
   8   1   8       33.12       22.39     54.81 o 
   9   1   8      808.76     1020.32     93.44 o 
  10   1   8      884.76     1093.73    101.69 o 
  11   1   8      479.35      426.81     86.73 o 
 -12   2   8     1484.06     1596.84    169.65 o 
 -11   2   8     2132.24     2268.56    145.54 o 
 -10   2   8      338.27      210.63     75.09 o 
  -9   2   8     3023.87     2897.81    133.23 o 
  -8   2   8        5.36        8.00     52.48 o 
  -7   2   8     1503.30     1411.60     90.82 o 
  -6   2   8     1485.79     1501.01     88.30 o 
  -5   2   8      170.76      138.73     43.45 o 
  -4   2   8     1669.56     1686.59     66.36 o 
  -3   2   8      406.74      413.61     42.23 o 
  -2   2   8     2369.75     2334.32     95.74 o 
  -1   2   8     7985.40     7386.19    348.24 o 
   0   2   8      393.84      251.36     60.76 o 
   1   2   8     7318.10     7079.25    243.49 o 
   2   2   8      402.23      325.61    157.50 o 
   3   2   8     9298.55     9035.01    430.81 o 
   4   2   8     1109.74     1137.45    105.94 o 
   5   2   8     2415.76     2385.88    143.15 o 
   6   2   8     3644.06     3420.16    178.11 o 
   7   2   8       23.64      -55.52     69.17 o 
   8   2   8      801.92      837.05    156.43 o 
   9   2   8       70.16       60.93     74.19 o 
  10   2   8      214.76      212.79     87.24 o 
  11   2   8      846.05      896.79    123.35 o 
 -12   3   8       71.43        7.10     98.89 o 
 -11   3   8      117.58       59.23     92.47 o 
 -10   3   8      662.69      626.64    106.57 o 
  -9   3   8        8.96      -26.41     68.51 o 
  -8   3   8     1315.36     1374.52    120.08 o 
  -7   3   8     3044.44     2767.82    134.98 o 
  -6   3   8     1177.28     1160.07    105.49 o 
  -5   3   8     3714.70     3528.60    114.88 o 
  -4   3   8      793.54      796.71     61.71 o 
  -3   3   8     6044.31     5659.85    205.86 o 
  -2   3   8      206.55      204.43     57.37 o 
  -1   3   8     2369.42     2798.43    334.40 o 
   0   3   8     1324.07     1336.39    102.17 o 
   1   3   8      407.00      401.11    105.43 o 
   2   3   8     1341.87     1315.93    216.32 o 
   3   3   8      181.98      178.10     66.19 o 
   4   3   8      776.53      682.54    161.60 o 
   5   3   8     2073.68     2258.16    147.22 o 
   6   3   8      618.42      661.54    101.59 o 
   7   3   8     1542.03     1626.57    145.25 o 
   8   3   8      117.87        9.50     78.07 o 
   9   3   8     1614.14     1606.27    154.90 o 
  10   3   8      474.72      482.67    170.49 o 
  11   3   8      286.42      315.58    120.99 o 
 -12   4   8       13.65     -137.43     91.62 o 
 -11   4   8      111.70      -13.37     90.07 o 
 -10   4   8      430.00      385.68     98.11 o 
  -9   4   8        0.41      -42.36     70.97 o 
  -8   4   8     1120.47     1119.55    149.70 o 
  -7   4   8      172.48      156.12     70.36 o 
  -6   4   8     5308.02     5775.23    196.05 o 
  -5   4   8     1077.48     1057.04     72.10 o 
  -4   4   8     3199.17     3149.53    125.94 o 
  -3   4   8     1818.18     1670.35     78.13 o 
  -2   4   8     4438.24     4002.51    307.06 o 
  -1   4   8     1299.71     1356.83    108.75 o 
   0   4   8     1823.23     1591.77    111.66 o 
   1   4   8      701.18      725.63     93.09 o 
   2   4   8      163.61       61.28     56.77 o 
   3   4   8       20.61      -60.80     51.17 o 
   4   4   8      378.99      233.44     78.72 o 
   5   4   8      140.30       53.94     76.94 o 
   6   4   8      269.08      247.27     85.76 o 
   7   4   8      565.27      650.40    111.64 o 
   8   4   8      820.87      935.87    132.25 o 
   9   4   8      381.46      390.15    112.23 o 
  10   4   8     1304.92     1348.11    223.03 o 
  11   4   8      705.01      596.50    139.90 o 
 -12   5   8      489.38      311.27    122.42 o 
 -11   5   8      610.77      417.94    114.35 o 
 -10   5   8      835.94      690.95    113.28 o 
  -9   5   8      592.20      625.37    105.52 o 
  -8   5   8      711.30      723.68    101.22 o 
  -7   5   8     1423.94     1509.24    118.84 o 
  -6   5   8       14.50      -69.38     54.72 o 
  -5   5   8     1922.13     1880.63    121.39 o 
  -4   5   8     5529.28     5489.52    151.84 o 
  -3   5   8     4711.77     4561.80    140.68 o 
  -2   5   8     3585.13     3210.48    122.75 o 
  -1   5   8     2187.06     2237.41    408.77 o 
   0   5   8     5219.28     5135.80    209.22 o 
   1   5   8     1413.15     1532.56    128.77 o 
   2   5   8     3540.28     3516.30    174.79 o 
   3   5   8      773.31      634.03     96.83 o 
   4   5   8      399.79      566.76    143.53 o 
   5   5   8        3.63      -77.15     66.12 o 
   6   5   8     1287.30     1454.55    144.15 o 
   7   5   8      167.20      144.93     86.72 o 
   8   5   8      398.17      324.66    134.26 o 
   9   5   8      731.66      600.29    122.00 o 
  10   5   8      332.84      182.08    116.41 o 
 -11   6   8     1317.31     1225.27    139.83 o 
 -10   6   8      319.73      198.52     97.63 o 
  -9   6   8     1117.73     1277.49    128.81 o 
  -8   6   8      124.72       48.39     71.31 o 
  -7   6   8      591.34      551.67     88.60 o 
  -6   6   8      306.77      348.75     74.80 o 
  -5   6   8        2.96      -35.01     40.09 o 
  -4   6   8      274.53      313.92     52.60 o 
  -3   6   8     2923.20     2833.26    104.31 o 
  -2   6   8      313.05      218.53     53.78 o 
  -1   6   8     6267.17     6455.37    346.19 o 
   0   6   8      608.10      543.65    116.75 o 
   1   6   8     8165.96     8334.87    417.61 o 
   2   6   8      816.20      862.57    108.43 o 
   3   6   8     5920.05     6272.37    254.43 o 
   4   6   8      453.10      481.18    115.98 o 
   5   6   8     2003.56     2209.29    166.96 o 
   6   6   8      131.59       62.51    166.30 o 
   7   6   8     1035.12     1292.05    145.28 o 
   8   6   8      176.34      180.10    102.82 o 
   9   6   8        3.39     -132.22     91.40 o 
  10   6   8      453.08      338.87    118.38 o 
 -11   7   8      116.91       16.86    117.85 o 
 -10   7   8     1345.60     1633.64    190.11 o 
  -9   7   8       11.44     -112.71     98.20 o 
  -8   7   8      562.82      503.37    127.30 o 
  -7   7   8       75.80      -40.63     96.33 o 
  -6   7   8     1729.89     1774.05    193.77 o 
  -5   7   8     1210.66     1382.86    235.27 o 
  -4   7   8      778.25      698.84     84.22 o 
  -3   7   8     2833.17     2757.90    127.79 o 
  -2   7   8     1619.30     1734.73    199.54 o 
  -1   7   8      775.51      640.66    346.96 o 
   0   7   8     7079.14     6887.27    265.62 o 
   1   7   8      188.62      330.55    138.41 o 
   2   7   8     5537.49     6006.46    251.58 o 
   3   7   8     1250.57     1277.16    136.91 o 
   4   7   8     2486.74     2434.90    161.59 o 
   5   7   8     2101.29     2310.48    166.33 o 
   6   7   8     1340.20     1445.21    148.73 o 
   7   7   8     1969.59     2037.87    176.39 o 
   8   7   8       80.24       31.29     97.18 o 
   9   7   8      324.69      302.04    118.06 o 
  10   7   8      551.49      433.78    133.31 o 
 -10   8   8       19.41      101.68    125.91 o 
  -9   8   8     1765.06     2670.07    274.89 o 
  -8   8   8      961.21     1031.07    194.45 o 
  -7   8   8     1149.88     1227.88    267.33 o 
  -6   8   8     3748.17     3918.52    203.51 o 
  -5   8   8        1.64       53.71     64.85 o 
  -4   8   8     3922.56     3701.49    154.55 o 
  -3   8   8     1027.57     1071.29     98.38 o 
  -2   8   8     3657.90     3182.09    173.63 o 
  -1   8   8     2343.46     2199.04    206.75 o 
   0   8   8     1293.44     1214.18    227.22 o 
   1   8   8     4127.49     4029.93    280.74 o 
   2   8   8      427.92      526.84    114.19 o 
   3   8   8     2127.71     2419.36    177.01 o 
   4   8   8     2526.54     2555.08    170.13 o 
   5   8   8       13.83       91.50     91.86 o 
   6   8   8     4432.55     4373.17    232.34 o 
   7   8   8      184.35      280.57    107.97 o 
   8   8   8     1895.68     2096.14    188.41 o 
   9   8   8     1343.42     1698.61    185.17 o 
 -10   9   8     1123.95     1307.00    348.41 o 
  -9   9   8      877.40     1057.28    174.78 o 
  -8   9   8     1334.00     1937.84    241.91 o 
  -7   9   8     3682.26     4438.11    520.13 o 
  -6   9   8     1435.60     1641.45    125.40 o 
  -5   9   8     9385.08     9730.54    324.50 o 
  -4   9   8       59.54       18.65     64.52 o 
  -3   9   8     6483.06     6174.99    212.50 o 
  -2   9   8      312.10      223.09     69.63 o 
  -1   9   8     2394.82     2722.76    230.08 o 
   0   9   8     2980.35     2861.50    303.55 o 
   1   9   8       34.44      -14.10    103.98 o 
   2   9   8     1609.07     1732.49    193.68 o 
   3   9   8     1331.34     1432.47    150.83 o 
   4   9   8       50.37       51.95     85.84 o 
   5   9   8     3736.67     3858.14    214.46 o 
   6   9   8      455.55      593.89    282.79 o 
   7   9   8     2567.75     2865.71    210.95 o 
   8   9   8     2302.56     2506.33    209.32 o 
  -9  10   8      873.95     1281.63    185.31 o 
  -8  10   8     2550.74     2878.50    223.76 o 
  -7  10   8     1548.20     2079.53    268.57 o 
  -6  10   8     7849.44     8914.48    282.25 o 
  -5  10   8      249.89      294.27     86.40 o 
  -4  10   8    11614.70    12033.19    338.12 o 
  -3  10   8       23.91      -12.44     67.59 o 
  -2  10   8     6458.55     6287.86    282.11 o 
  -1  10   8      271.62      208.18     94.42 o 
   0  10   8     1130.78     1125.52    140.18 o 
   1  10   8     1246.15     1483.26    230.63 o 
   2  10   8      486.18      478.42    117.94 o 
   3  10   8      210.11      292.59    131.61 o 
   4  10   8     2911.03     3055.79    192.87 o 
   5  10   8      109.55      214.45    106.44 o 
   6  10   8     3722.87     3819.64    228.88 o 
   7  10   8     1362.72     1669.93    327.95 o 
   8  10   8     3394.46     3563.71    384.46 o 
  -8  11   8      245.12      311.79    130.90 o 
  -7  11   8     2943.12     3244.36    218.18 o 
  -6  11   8      515.36      602.29    115.23 o 
  -5  11   8     8270.22     8537.77    276.24 o 
  -4  11   8        3.96      -89.04     67.19 o 
  -3  11   8     6663.36     6626.96    231.18 o 
  -2  11   8      115.43       27.04     71.68 o 
  -1  11   8     3089.63     2568.20    246.31 o 
   0  11   8      740.36      710.69    148.87 o 
   1  11   8       33.47       32.16     97.57 o 
   2  11   8      281.99      195.13    104.55 o 
   3  11   8      494.68      396.56    147.04 o 
   4  11   8        4.89       67.84    103.96 o 
   5  11   8     2453.70     2635.56    291.85 o 
   6  11   8      200.96      138.41    110.70 o 
   7  11   8     2463.50     2946.52    220.41 o 
  -7  12   8      372.75      389.67    187.45 o 
  -6  12   8     2607.97     2998.98    212.87 o 
  -5  12   8        5.87      -96.21    141.78 o 
  -4  12   8     3485.49     3587.18    217.33 o 
  -3  12   8      123.80      -35.59     91.07 o 
  -2  12   8     1933.68     2242.27    263.91 o 
  -1  12   8      306.59      147.76    114.16 o 
   0  12   8      376.33      468.88    128.38 o 
   1  12   8     1219.31     1328.10    191.16 o 
   2  12   8       60.18       76.48    145.11 o 
   3  12   8      282.57      277.31    119.98 o 
   4  12   8      689.40      912.74    151.23 o 
   5  12   8        1.17      -77.04    103.97 o 
   6  12   8      721.28      696.19    287.02 o 
  -5  13   8      493.59      462.35    129.93 o 
  -4  13   8      154.28       54.63    109.50 o 
  -3  13   8      234.67      263.11    120.82 o 
  -2  13   8      225.82      -54.42    105.33 o 
  -1  13   8      170.53      -55.67    104.51 o 
   0  13   8      703.80      767.41    144.23 o 
   1  13   8       54.09       23.47    118.07 o 
   2  13   8      979.80      892.28    164.47 o 
   3  13   8      154.25       28.95    114.90 o 
   4  13   8      270.62      158.89    115.55 o 
  -3  14   8      199.87      -27.13    125.33 o 
  -2  14   8      220.64      122.15    120.81 o 
  -1  14   8      335.01      192.53    129.70 o 
   0  14   8      137.84      214.36    161.73 o 
   1  14   8      676.24      620.53    161.46 o 
 -12   1   9      266.13        8.11    101.38 o 
 -11   1   9       95.07       85.67     96.08 o 
 -10   1   9     1024.08      952.55    148.19 o 
  -9   1   9       17.19      -39.30     74.99 o 
  -8   1   9     1050.35     1041.54    108.94 o 
  -7   1   9        1.93      -83.99     55.99 o 
  -6   1   9     1022.04      935.66     91.88 o 
  -5   1   9      130.44      117.61     55.09 o 
  -4   1   9      256.19      254.17     46.55 o 
  -3   1   9       23.73       25.65     31.22 o 
  -2   1   9       26.13      -52.63     35.08 o 
  -1   1   9     1178.13     1116.16     79.85 o 
   0   1   9      715.03      715.25     71.45 o 
   1   1   9     2274.29     2235.51    105.92 o 
   2   1   9     2046.59     1866.21    104.75 o 
   3   1   9     1848.04     1695.26    121.86 o 
   4   1   9     3664.27     3630.15    148.67 o 
   5   1   9     1218.96     1062.24     98.02 o 
   6   1   9     2016.68     1871.53    123.45 o 
   7   1   9     1154.98     1061.47    109.38 o 
   8   1   9      494.05      482.73    108.30 o 
   9   1   9      257.06      173.87     86.47 o 
  10   1   9       21.79      -29.51     80.14 o 
 -12   2   9       86.06      -20.31    101.31 o 
 -11   2   9     1495.86     1404.50    143.80 o 
 -10   2   9      489.17      486.20    160.72 o 
  -9   2   9     4362.09     4476.66    194.12 o 
  -8   2   9      105.76       44.83     70.30 o 
  -7   2   9     5265.11     5275.61    193.79 o 
  -6   2   9      251.82      169.79     63.98 o 
  -5   2   9     4595.83     4536.51    165.69 o 
  -4   2   9       32.05       28.22     38.03 o 
  -3   2   9      278.31      243.92     40.54 o 
  -2   2   9      328.05      358.40     95.73 o 
  -1   2   9       48.77       68.46     46.16 o 
   0   2   9      932.87      863.06     98.57 o 
   1   2   9     1895.90     1669.18    116.41 o 
   2   2   9     2536.94     2564.07    140.19 o 
   3   2   9     5919.19     5943.78    471.48 o 
   4   2   9     3709.57     3642.54    179.14 o 
   5   2   9     5037.20     4924.39    217.71 o 
   6   2   9     4531.56     4504.22    209.25 o 
   7   2   9     2694.90     2785.66    173.00 o 
   8   2   9     3032.87     3062.50    157.32 o 
   9   2   9      168.10      222.48     87.35 o 
  10   2   9      975.42      963.66    121.32 o 
 -11   3   9      557.36      535.38    120.62 o 
 -10   3   9     5630.30     5879.12    235.26 o 
  -9   3   9      356.09      465.18     95.29 o 
  -8   3   9     8363.70     8699.26    275.47 o 
  -7   3   9      451.10      354.17    116.89 o 
  -6   3   9     7529.66     7278.31    230.08 o 
  -5   3   9       16.25      -36.80     49.04 o 
  -4   3   9     4511.99     4424.48    134.31 o 
  -3   3   9     1091.01      996.11     63.17 o 
  -2   3   9      331.84      226.80    122.39 o 
  -1   3   9      343.61      245.40    143.15 o 
   0   3   9     2076.67     1967.82    121.06 o 
   1   3   9      233.02      341.22     79.13 o 
   2   3   9     6744.28     6674.32    249.81 o 
   3   3   9     3397.13     3590.74    204.62 o 
   4   3   9     6527.90     6383.53    252.40 o 
   5   3   9     3742.67     3624.54    186.45 o 
   6   3   9     2818.29     2657.74    162.44 o 
   7   3   9     3615.46     3616.44    197.38 o 
   8   3   9     1326.23     1619.77    158.82 o 
   9   3   9     1559.19     1582.02    164.26 o 
  10   3   9      347.63      362.08    115.12 o 
 -11   4   9     2124.53     2514.18    188.42 o 
 -10   4   9     1235.74     1414.99    139.27 o 
  -9   4   9     7178.82     7213.62    255.07 o 
  -8   4   9      468.55      389.46     89.14 o 
  -7   4   9     9692.16     9326.28    281.34 o 
  -6   4   9        0.16       -3.27     56.27 o 
  -5   4   9     9284.67     9039.81    319.00 o 
  -4   4   9     2680.11     2368.69     97.19 o 
  -3   4   9     1121.85     1184.49     77.59 o 
  -2   4   9     3845.15     3357.06    204.75 o 
  -1   4   9      353.90      420.40    230.38 o 
   0   4   9     1937.79     1832.87    198.98 o 
   1   4   9     6567.98     7124.01    292.40 o 
   2   4   9       30.79      -22.03     59.07 o 
   3   4   9     6730.66     6470.12    256.43 o 
   4   4   9     2694.76     2819.70    166.94 o 
   5   4   9     6938.32     6946.52    275.20 o 
   6   4   9     2720.59     2640.46    170.37 o 
   7   4   9     2808.75     2877.38    181.18 o 
   8   4   9     3051.19     3189.55    192.76 o 
   9   4   9       31.68      -16.64    148.66 o 
  10   4   9      903.06      783.25    135.79 o 
 -11   5   9     1755.79     1905.59    167.95 o 
 -10   5   9     1473.71     1574.80    144.42 o 
  -9   5   9      218.82      207.92    120.32 o 
  -8   5   9     5386.58     5452.46    210.32 o 
  -7   5   9       66.81       29.33     67.68 o 
  -6   5   9     4397.34     4367.81    171.44 o 
  -5   5   9     4600.72     4314.79    137.39 o 
  -4   5   9     4480.48     4167.78    134.38 o 
  -3   5   9     8875.83     8067.00    202.20 o 
  -2   5   9      322.40      275.82     76.91 o 
  -1   5   9     7914.63     8225.09    407.61 o 
   0   5   9     2236.67     2094.85    159.38 o 
   1   5   9     2834.13     2696.11    395.10 o 
   2   5   9     6838.57     6939.79    268.29 o 
   3   5   9      153.25      242.00     82.03 o 
   4   5   9     7013.38     7093.76    281.03 o 
   5   5   9     1890.20     2171.96    159.14 o 
   6   5   9     3412.16     2951.58    183.37 o 
   7   5   9     3631.10     3515.87    201.88 o 
   8   5   9       54.82       90.64     96.82 o 
   9   5   9     1973.83     1981.21    180.66 o 
  10   5   9      437.53      429.30    134.93 o 
 -11   6   9        0.85     -134.39    121.62 o 
 -10   6   9     1112.35     1191.26    349.56 o 
  -9   6   9     1117.96     1185.00    129.81 o 
  -8   6   9       28.77      -89.56     63.70 o 
  -7   6   9     1775.24     1983.87    154.35 o 
  -6   6   9     1185.18     1232.86    108.35 o 
  -5   6   9      467.78      402.48     62.23 o 
  -4   6   9     8613.96     8400.97    211.00 o 
  -3   6   9      429.43      347.02     57.91 o 
  -2   6   9     7839.09     7544.15    220.41 o 
  -1   6   9      709.93      693.45    324.23 o 
   0   6   9     7522.01     6723.66    708.05 o 
   1   6   9     3959.26     4296.43    576.01 o 
   2   6   9     3951.93     4169.42    208.55 o 
   3   6   9     4629.92     4229.34    211.91 o 
   4   6   9       28.56      -53.23     77.49 o 
   5   6   9     3392.05     2866.43    377.63 o 
   6   6   9     1218.20     1339.44    150.15 o 
   7   6   9      181.19       52.57     95.83 o 
   8   6   9     2493.99     2255.77    192.27 o 
   9   6   9      409.72      464.91    184.84 o 
 -10   7   9       32.91     -132.73    113.68 o 
  -9   7   9      128.35      -43.56    108.70 o 
  -8   7   9      355.89      241.52    167.41 o 
  -7   7   9      174.15       66.52     88.88 o 
  -6   7   9      147.42       90.67     89.45 o 
  -5   7   9     2792.25     2894.08    139.66 o 
  -4   7   9      289.45      315.53     74.12 o 
  -3   7   9     8487.73     7993.75    244.26 o 
  -2   7   9     1688.41     1706.04    203.98 o 
  -1   7   9    13673.15    14303.34    625.39 o 
   0   7   9     2979.75     2873.69    170.48 o 
   1   7   9     9666.24    10428.04    656.19 o 
   2   7   9     2138.13     2305.71    176.35 o 
   3   7   9     1454.63     1502.58    147.35 o 
   4   7   9      763.77      670.88    161.35 o 
   5   7   9       36.61       50.38     85.19 o 
   6   7   9      331.12      296.09    140.67 o 
   7   7   9     1226.38      990.60    141.48 o 
   8   7   9      175.41       18.15    104.49 o 
   9   7   9     1200.00     1323.96    336.75 o 
  -9   8   9       22.07      -26.11    108.25 o 
  -8   8   9       34.70      -33.76     97.54 o 
  -7   8   9       12.85      -44.61     85.50 o 
  -6   8   9      264.64      151.53     95.14 o 
  -5   8   9      231.01      173.50     72.48 o 
  -4   8   9     6178.53     5995.37    227.58 o 
  -3   8   9       26.59      -24.23     59.53 o 
  -2   8   9    12274.06    11380.43    384.80 o 
  -1   8   9      331.03      409.98    101.53 o 
   0   8   9     9491.06     9291.62    340.79 o 
   1   8   9      846.91      922.14    133.86 o 
   2   8   9     2491.05     2778.57    183.44 o 
   3   8   9      181.57       58.04     89.44 o 
   4   8   9      213.89       85.22     93.01 o 
   5   8   9       12.65      -81.00     82.67 o 
   6   8   9      108.92      -11.08     91.07 o 
   7   8   9      135.31       17.76     99.58 o 
   8   8   9      255.05      246.37    116.31 o 
  -9   9   9       18.80     -150.09    106.16 o 
  -8   9   9      150.19       58.78    109.03 o 
  -7   9   9      130.26       45.68     96.38 o 
  -6   9   9        6.12      -16.30     89.06 o 
  -5   9   9      506.89      537.95     91.85 o 
  -4   9   9      217.21      222.03     77.68 o 
  -3   9   9     1391.22     1363.86    119.74 o 
  -2   9   9        6.19      -45.86     64.81 o 
  -1   9   9     1867.30     1789.62    639.96 o 
   0   9   9        0.36     -102.22     77.44 o 
   1   9   9     1842.28     2234.91    243.88 o 
   2   9   9        1.76      -39.38     82.92 o 
   3   9   9      730.62      859.41    144.64 o 
   4   9   9       32.71        9.72     86.92 o 
   5   9   9      362.39      211.08    112.92 o 
   6   9   9       20.81      -80.40    134.78 o 
   7   9   9      175.21       -2.95    104.78 o 
  -8  10   9        0.17      -30.27    107.26 o 
  -7  10   9      114.79      203.82    114.45 o 
  -6  10   9       36.37      -26.03     95.86 o 
  -5  10   9      212.71      110.91     78.70 o 
  -4  10   9       15.05      -59.54     66.38 o 
  -3  10   9      155.63      -90.92     67.19 o 
  -2  10   9      199.07       91.60     78.69 o 
  -1  10   9       23.23     -109.99     73.33 o 
   0  10   9       90.74       87.89     95.92 o 
   1  10   9      178.16       93.52    115.24 o 
   2  10   9      165.74       44.78    113.12 o 
   3  10   9      175.22      141.78    104.58 o 
   4  10   9      234.06       48.93    102.74 o 
   5  10   9       28.30       61.34    100.93 o 
   6  10   9      173.84       91.83    113.78 o 
   7  10   9        0.40        0.66    109.58 o 
  -7  11   9      283.42      168.78    119.59 o 
  -6  11   9       37.27       10.57     95.05 o 
  -5  11   9      536.98      703.30    148.75 o 
  -4  11   9      137.32       64.44     79.57 o 
  -3  11   9      818.26      706.57    106.22 o 
  -2  11   9       63.24      -94.37     71.23 o 
  -1  11   9     1142.02     1005.79    145.16 o 
   0  11   9      214.52      108.23    108.93 o 
   1  11   9      652.82      710.20    173.82 o 
   2  11   9      706.68      746.32    214.91 o 
   3  11   9      148.10       74.20    108.57 o 
   4  11   9      175.26       87.50    116.34 o 
   5  11   9       38.05       40.29    118.34 o 
  -5  12   9      170.72      113.87    114.27 o 
  -4  12   9     2140.63     2520.95    199.97 o 
  -3  12   9       47.38     -103.56    101.21 o 
  -2  12   9     4279.89     4588.25    346.36 o 
  -1  12   9      375.61      173.76    119.83 o 
   0  12   9     2759.21     2954.59    202.65 o 
   1  12   9      373.32      444.21    141.85 o 
   2  12   9     1714.40     1681.63    613.22 o 
   3  12   9      527.23      551.69    143.92 o 
   4  12   9      358.35      229.55    143.15 o 
  -3  13   9     3100.78     3099.96    294.50 o 
  -2  13   9      425.31      341.52    155.84 o 
  -1  13   9     3520.74     3650.27    230.37 o 
   0  13   9      591.11      659.48    189.92 o 
   1  13   9     2610.67     3463.48   1029.29 o 
   2  13   9      721.13      989.03    168.62 o 
 -11   0  10      106.57     -196.33    147.29 o 
 -10   0  10      104.09      -62.80    156.60 o 
  -9   0  10     1483.06     1655.75    236.66 o 
  -8   0  10        9.77       10.51    107.82 o 
  -7   0  10    10929.02    11541.63    572.16 o 
  -6   0  10      284.69      181.81    126.19 o 
  -5   0  10    13890.10    13972.45    643.16 o 
  -4   0  10      632.47      653.24    154.30 o 
  -3   0  10    18437.43    16937.83    497.53 o 
  -2   0  10     6036.20     5668.33    310.56 o 
  -1   0  10     2785.15     2560.69    206.16 o 
   0   0  10     2199.32     1986.39    190.01 o 
   1   0  10      594.25      709.97    148.91 o 
   2   0  10     1151.06     1315.97    197.78 o 
   3   0  10      633.64      587.80    168.99 o 
   4   0  10      792.17      787.21    179.50 o 
   5   0  10     2412.92     2627.75    282.11 o 
   6   0  10     4236.77     4874.55    354.82 o 
   7   0  10     1434.06     1756.05    266.82 o 
   8   0  10     4777.35     5160.59    380.36 o 
   9   0  10     1690.00     1769.72    271.52 o 
 -11   1  10      234.27      170.04    134.56 o 
 -10   1  10      635.81      296.53    130.03 o 
  -9   1  10      256.13       66.82    104.08 o 
  -8   1  10     5339.55     5366.09    253.18 o 
  -7   1  10       83.93       46.14     82.15 o 
  -6   1  10    10135.67     9989.92    595.23 o 
  -5   1  10      981.87      924.86    117.27 o 
  -4   1  10     9709.11     9515.22    339.23 o 
  -3   1  10     1035.24     1067.04     87.96 o 
  -2   1  10     5285.52     5128.40    206.71 o 
  -1   1  10     3007.40     2795.13    253.79 o 
   0   1  10      806.97      783.91    105.48 o 
   1   1  10     1163.35     1181.57    130.00 o 
   2   1  10      446.23      470.33    105.98 o 
   3   1  10      389.17      405.24    102.83 o 
   4   1  10     1282.97     1131.98    150.71 o 
   5   1  10     1711.01     1848.82    301.89 o 
   6   1  10     1748.94     1679.83    173.65 o 
   7   1  10     4087.94     4360.83    370.32 o 
   8   1  10     1284.84     1416.86    178.21 o 
   9   1  10     4089.64     4000.87    583.36 o 
 -11   2  10       35.71     -133.89     89.26 o 
 -10   2  10      493.94      427.10    104.60 o 
  -9   2  10      497.42      511.13    102.48 o 
  -8   2  10      145.68       81.55     73.15 o 
  -7   2  10     4592.82     4418.77    276.56 o 
  -6   2  10      264.53      195.15     69.05 o 
  -5   2  10     5310.38     4795.03    220.71 o 
  -4   2  10      243.73      139.83     60.00 o 
  -3   2  10     5918.91     5422.31    150.73 o 
  -2   2  10     5247.29     5068.85    234.95 o 
  -1   2  10       10.60      -44.54     47.79 o 
   0   2  10     1831.06     1958.22    115.78 o 
   1   2  10      223.83      159.49     62.08 o 
   2   2  10     1251.82     1375.95    104.47 o 
   3   2  10     1846.74     1806.97    247.95 o 
   4   2  10       88.91       34.43     74.21 o 
   5   2  10     1711.41     1870.31    131.97 o 
   6   2  10     1049.27      998.76    109.96 o 
   7   2  10     1149.59     1326.37    125.75 o 
   8   2  10     1732.55     1860.10    214.19 o 
   9   2  10      461.68      486.45    146.20 o 
 -11   3  10      820.79      624.56    127.87 o 
 -10   3  10        1.60     -120.07     88.57 o 
  -9   3  10     1493.01     1599.26    272.45 o 
  -8   3  10       79.58       34.80     71.09 o 
  -7   3  10       20.74      -44.55     59.49 o 
  -6   3  10     1738.81     1624.15    119.57 o 
  -5   3  10      107.24        6.11     57.01 o 
  -4   3  10     1026.79      811.52     72.28 o 
  -3   3  10     1717.48     1624.05     92.44 o 
  -2   3  10      206.01      155.28     56.63 o 
  -1   3  10     3975.45     3907.57    149.68 o 
   0   3  10       91.33      -26.45     67.20 o 
   1   3  10     2632.66     2498.98    152.18 o 
   2   3  10     1929.88     1896.83    147.49 o 
   3   3  10     2313.49     2028.37    230.42 o 
   4   3  10     3351.65     3035.48    371.90 o 
   5   3  10       17.74      -23.47     77.18 o 
   6   3  10     1275.60     1138.28    138.75 o 
   7   3  10      253.71      178.17     97.61 o 
   8   3  10      194.69      134.65    105.35 o 
   9   3  10      178.02        5.29     88.14 o 
 -10   4  10     1371.41     1412.95    145.17 o 
  -9   4  10       47.44      -47.59     81.07 o 
  -8   4  10     1208.95     1051.12    117.05 o 
  -7   4  10       30.08       27.54     65.66 o 
  -6   4  10        6.15      -86.39     57.60 o 
  -5   4  10      659.08      535.26    124.49 o 
  -4   4  10       56.17       19.64     49.50 o 
  -3   4  10      782.86      804.68     74.56 o 
  -2   4  10     1234.88     1227.80    229.65 o 
  -1   4  10     2001.59     1830.96    130.67 o 
   0   4  10      831.13      757.99    157.46 o 
   1   4  10     1826.28     1908.45    184.71 o 
   2   4  10     1739.13     1933.00    143.10 o 
   3   4  10     3059.76     3129.10    239.43 o 
   4   4  10     1731.16     1666.68    234.22 o 
   5   4  10      331.24      299.98     98.65 o 
   6   4  10      210.48      118.90    135.67 o 
   7   4  10       38.26     -122.06     81.37 o 
   8   4  10      191.67      -88.96    101.02 o 
   9   4  10        4.41     -135.48     90.32 o 
 -10   5  10       93.85       -4.55     95.59 o 
  -9   5  10      583.58      548.05    110.46 o 
  -8   5  10      798.05      715.83    109.78 o 
  -7   5  10       82.34       19.67     69.22 o 
  -6   5  10     1341.79     1543.57    119.21 o 
  -5   5  10      283.63      187.93     69.34 o 
  -4   5  10     1863.01     1799.74     95.89 o 
  -3   5  10       13.94      -68.41     45.60 o 
  -2   5  10     4301.17     4328.14    198.42 o 
  -1   5  10      299.59      249.04     84.75 o 
   0   5  10     5647.40     5795.89    347.04 o 
   1   5  10       85.34       58.46     82.25 o 
   2   5  10     2128.71     2084.65    154.36 o 
   3   5  10      667.97      684.40    114.67 o 
   4   5  10      265.86      160.83     88.99 o 
   5   5  10     1436.61     1669.67    247.08 o 
   6   5  10       59.14      -27.09    104.96 o 
   7   5  10     1261.03     1431.64    217.69 o 
   8   5  10      114.46       42.96    102.01 o 
   9   5  10      901.97     1016.60    325.64 o 
 -10   6  10       46.02      -77.08    160.66 o 
  -9   6  10      806.43      703.82    149.37 o 
  -8   6  10       83.58       33.78    102.51 o 
  -7   6  10     1902.86     1840.59    180.25 o 
  -6   6  10       88.64       47.36    144.64 o 
  -5   6  10     3807.86     3836.46    160.02 o 
  -4   6  10       97.58       66.40     53.63 o 
  -3   6  10     2860.37     2588.44    117.59 o 
  -2   6  10       56.48      -42.81     50.72 o 
  -1   6  10     2018.58     2136.84    156.15 o 
   0   6  10      447.21      334.68     94.16 o 
   1   6  10      736.89      774.38    134.60 o 
   2   6  10       74.94      -10.21     86.69 o 
   3   6  10      233.87      171.23     98.38 o 
   4   6  10      502.18      658.93    155.28 o 
   5   6  10       13.90      -46.92     85.10 o 
   6   6  10      994.63      890.02    141.23 o 
   7   6  10      202.04      137.50    106.93 o 
   8   6  10     1561.98     1620.39    179.54 o 
  -9   7  10      477.59      310.17    130.24 o 
  -8   7  10     1459.83     1275.85    167.65 o 
  -7   7  10       19.68      -51.47     91.54 o 
  -6   7  10     4365.12     4624.85    241.31 o 
  -5   7  10      149.48       78.63     86.00 o 
  -4   7  10     3914.27     3832.64    164.11 o 
  -3   7  10      875.13      945.51    171.75 o 
  -2   7  10     2314.32     2055.67    222.90 o 
  -1   7  10     1833.46     1657.99    507.83 o 
   0   7  10      146.58      103.58     89.84 o 
   1   7  10     1435.48     1775.22    357.46 o 
   2   7  10      394.74      402.63    111.41 o 
   3   7  10       87.77      -42.41     86.16 o 
   4   7  10      772.69      730.72    128.89 o 
   5   7  10      210.43       96.37     97.27 o 
   6   7  10      767.68      714.41    137.80 o 
   7   7  10      549.93      476.66    136.50 o 
   8   7  10      487.81      533.05    168.57 o 
  -8   8  10     1084.76      967.75    158.77 o 
  -7   8  10     1277.63     1174.69    156.96 o 
  -6   8  10      129.53       88.62    143.15 o 
  -5   8  10     2474.28     2696.92    196.13 o 
  -4   8  10     1364.45     1525.84    120.34 o 
  -3   8  10     1757.85     1676.64    188.05 o 
  -2   8  10     2569.61     2592.13    241.19 o 
  -1   8  10      188.65       90.29     85.28 o 
   0   8  10     4756.46     4664.03    231.62 o 
   1   8  10      723.85      736.41    151.18 o 
   2   8  10     1759.42     2034.88    182.91 o 
   3   8  10     2735.01     2654.27    199.34 o 
   4   8  10      444.72      402.33    118.65 o 
   5   8  10     3218.34     3087.12    207.35 o 
   6   8  10        1.42      -31.46     96.02 o 
   7   8  10     1708.45     1436.73    209.40 o 
  -8   9  10      240.96       12.97    108.24 o 
  -7   9  10     1400.17     1232.11    322.82 o 
  -6   9  10      764.34      582.79    127.85 o 
  -5   9  10       87.67       41.25     71.95 o 
  -4   9  10      475.27      446.20     90.57 o 
  -3   9  10     1956.02     1898.67    136.61 o 
  -2   9  10        3.31      -62.88     66.04 o 
  -1   9  10     4782.60     4593.69    233.02 o 
   0   9  10      801.39      753.47    128.24 o 
   1   9  10     7029.62     7737.29   1553.44 o 
   2   9  10     2789.29     2985.37    395.78 o 
   3   9  10     3860.86     3943.85    230.28 o 
   4   9  10     5315.44     5964.54    291.60 o 
   5   9  10      408.31      313.36    164.93 o 
   6   9  10     3271.65     3360.98    239.29 o 
  -7  10  10      267.08      259.65    125.33 o 
  -6  10  10      472.59      568.96    137.15 o 
  -5  10  10      342.95      291.77     91.20 o 
  -4  10  10      840.99      868.54    127.25 o 
  -3  10  10      263.29      235.84     85.55 o 
  -2  10  10     2882.93     2680.40    185.10 o 
  -1  10  10      190.01      124.50    101.16 o 
   0  10  10     6741.75     6746.19    408.47 o 
   1  10  10     2891.11     3294.68    914.89 o 
   2  10  10     5688.37     6705.70   1039.67 o 
   3  10  10     3746.73     4085.49    243.26 o 
   4  10  10     2099.73     2366.32    208.96 o 
   5  10  10     3521.14     3815.79    240.19 o 
  -5  11  10       10.30      -21.98     82.84 o 
  -4  11  10      417.34      299.52     90.85 o 
  -3  11  10      512.92      462.23    159.56 o 
  -2  11  10       50.20       16.58     81.54 o 
  -1  11  10     2239.93     2513.91    391.64 o 
   0  11  10      514.91      447.17    174.63 o 
   1  11  10     2939.88     3402.14    844.19 o 
   2  11  10     1835.92     2587.34    660.72 o 
   3  11  10     2057.48     2422.11    535.77 o 
   4  11  10     2323.46     2556.21    229.54 o 
  -3  12  10      127.12       96.21    116.89 o 
  -2  12  10      163.78        7.59    104.51 o 
  -1  12  10       19.42      -78.20    103.87 o 
   0  12  10     1009.59     1590.39   1051.89 o 
   1  12  10      260.28      244.48    141.73 o 
   2  12  10     1528.39     1985.05    512.96 o 
 -10   1  11       39.46     -125.57    133.28 o 
  -9   1  11        3.27      -50.30     98.03 o 
  -8   1  11        4.74      -72.97     82.39 o 
  -7   1  11       44.44      -17.28     84.21 o 
  -6   1  11      457.84      447.09    105.88 o 
  -5   1  11       92.30      -59.14     70.46 o 
  -4   1  11     1539.91     1425.48    140.88 o 
  -3   1  11     1472.37     1536.21    113.06 o 
  -2   1  11     2030.12     1987.11    145.90 o 
  -1   1  11     1905.76     1847.06    151.27 o 
   0   1  11     1093.41     1176.65    132.46 o 
   1   1  11     1194.18     1036.48    133.12 o 
   2   1  11     1018.67      883.49    129.12 o 
   3   1  11      790.21      779.62    196.20 o 
   4   1  11      992.60     1052.97    148.91 o 
   5   1  11      745.50     1124.97    544.18 o 
   6   1  11      281.35      121.14    165.15 o 
   7   1  11       28.44     -103.28     99.83 o 
   8   1  11        1.03     -128.03    107.36 o 
 -10   2  11        4.24     -179.20    120.14 o 
  -9   2  11      188.28      -12.38    102.56 o 
  -8   2  11       17.86      -64.00     84.58 o 
  -7   2  11      129.49       -1.05     82.44 o 
  -6   2  11      159.44      137.96     89.52 o 
  -5   2  11     3125.91     2886.95    174.69 o 
  -4   2  11      949.19      838.73    121.42 o 
  -3   2  11     4808.41     4417.95    170.01 o 
  -2   2  11     2547.44     2468.58    151.36 o 
  -1   2  11     8355.11     7563.18    384.76 o 
   0   2  11     6223.90     6260.26    260.06 o 
   1   2  11     4757.91     4637.63    332.22 o 
   2   2  11     3299.70     3335.61    203.85 o 
   3   2  11      461.26      443.02    111.72 o 
   4   2  11     2054.94     2374.49    199.94 o 
   5   2  11       16.06     -134.20     91.12 o 
   6   2  11      108.82       31.14    104.83 o 
   7   2  11      130.48      191.86    117.52 o 
   8   2  11      167.65      260.60    130.73 o 
 -10   3  11      927.55      727.50    161.87 o 
  -9   3  11      186.09      -65.08    102.78 o 
  -8   3  11      228.12       45.19    116.41 o 
  -7   3  11       24.99      -23.03     80.22 o 
  -6   3  11      648.11      684.99    120.20 o 
  -5   3  11      377.68      346.57     99.54 o 
  -4   3  11     5283.45     4663.23    175.29 o 
  -3   3  11     3440.40     3079.34    119.47 o 
  -2   3  11     9109.57     9371.99    332.30 o 
  -1   3  11     3411.65     3477.74    228.93 o 
   0   3  11     7377.11     7687.74    491.09 o 
   1   3  11     4328.39     4918.15    661.83 o 
   2   3  11     2719.35     3209.14    220.51 o 
   3   3  11     2438.21     2359.14    259.13 o 
   4   3  11       22.77      121.32    129.52 o 
   5   3  11      726.84      780.46    142.58 o 
   6   3  11      387.42      222.81    120.65 o 
   7   3  11      151.69       52.58    113.10 o 
   8   3  11      181.43       22.85    112.70 o 
  -9   4  11       27.06      -27.91     81.97 o 
  -8   4  11      575.30      542.93    103.97 o 
  -7   4  11       66.54       23.90     68.23 o 
  -6   4  11       49.84       32.60     66.06 o 
  -5   4  11     1516.54     1571.05    118.72 o 
  -4   4  11      326.62      254.96     70.60 o 
  -3   4  11     3946.22     3792.95    134.62 o 
  -2   4  11      881.24      940.59    312.57 o 
  -1   4  11     7879.33     8170.64    300.61 o 
   0   4  11     4584.56     5346.13   1001.10 o 
   1   4  11     2590.43     2725.63    301.76 o 
   2   4  11     3559.99     3650.40    485.49 o 
   3   4  11       75.81      101.86     83.84 o 
   4   4  11     1674.81     2154.82    175.94 o 
   5   4  11      375.53      351.42    107.72 o 
   6   4  11      115.99       47.65     90.62 o 
   7   4  11      646.42      552.38    124.32 o 
   8   4  11      340.01      276.73    185.14 o 
  -9   5  11     1577.56     1649.37    167.05 o 
  -8   5  11      246.73      200.22     89.25 o 
  -7   5  11     3300.87     2834.95    189.44 o 
  -6   5  11     1598.41     1807.23    133.47 o 
  -5   5  11      948.27      961.66    101.80 o 
  -4   5  11     4855.08     4612.26    178.49 o 
  -3   5  11      197.21       67.34     55.44 o 
  -2   5  11     3248.74     3436.06    264.77 o 
  -1   5  11     2158.67     2243.98    175.31 o 
   0   5  11      892.55     1185.16    153.53 o 
   1   5  11     5301.90     5661.24    369.98 o 
   2   5  11        0.34      -83.57     80.11 o 
   3   5  11     2905.30     3276.10    195.30 o 
   4   5  11      912.35      899.67    133.65 o 
   5   5  11     1781.85     2005.99    326.07 o 
   6   5  11     2500.56     2376.91    187.55 o 
   7   5  11        9.82      -56.53     99.62 o 
  -8   6  11     3901.73     3760.90    234.33 o 
  -7   6  11      800.11      599.94    131.55 o 
  -6   6  11     3905.72     3544.02    415.35 o 
  -5   6  11     3259.28     3026.37    191.95 o 
  -4   6  11       89.77       98.61     67.60 o 
  -3   6  11     2506.36     2518.38    138.20 o 
  -2   6  11      501.38      308.11    132.34 o 
  -1   6  11     1144.24     1028.07    169.16 o 
   0   6  11     2887.12     3121.98    544.61 o 
   1   6  11       63.40       86.69    105.22 o 
   2   6  11     2823.11     2837.54    193.67 o 
   3   6  11      977.81     1140.02    146.14 o 
   4   6  11     1785.64     2413.69    200.43 o 
   5   6  11     3407.82     3956.69    225.49 o 
   6   6  11      366.47      381.54    192.57 o 
   7   6  11     2688.17     2877.92    216.78 o 
  -8   7  11      238.29      102.38    112.77 o 
  -7   7  11     3370.04     3673.63    228.52 o 
  -6   7  11      602.45      456.67    121.10 o 
  -5   7  11     1859.24     1956.90    183.01 o 
  -4   7  11      891.44      842.25    102.35 o 
  -3   7  11      274.98      225.90     90.42 o 
  -2   7  11      437.03      175.90    111.66 o 
  -1   7  11      140.89        8.81     89.19 o 
   0   7  11       96.51      188.31    114.80 o 
   1   7  11     1262.74     1151.59    205.39 o 
   2   7  11      950.51     1303.13    455.72 o 
   3   7  11      829.57      949.70    209.83 o 
   4   7  11     2831.62     3317.78    592.20 o 
   5   7  11     1121.33     1317.46    165.69 o 
   6   7  11     3866.70     4188.41    242.33 o 
  -7   8  11       40.75      -49.95     96.33 o 
  -6   8  11     2647.93     2824.79    217.88 o 
  -5   8  11       85.18      -41.00     87.45 o 
  -4   8  11     1828.02     2041.70    144.20 o 
  -3   8  11       11.77      -64.21     65.65 o 
  -2   8  11      906.45      632.57    347.77 o 
  -1   8  11        7.81     -117.54     78.36 o 
   0   8  11       45.38        9.12    152.46 o 
   1   8  11      572.19      868.45    158.60 o 
   2   8  11      129.15      -63.29    167.75 o 
   3   8  11     1590.81     1921.65    201.14 o 
   4   8  11      826.14      846.31    150.75 o 
   5   8  11     2699.72     3059.29    234.86 o 
  -6   9  11        0.58     -138.50     92.33 o 
  -5   9  11     1265.11     1094.33    157.57 o 
  -4   9  11      123.16       70.18     73.78 o 
  -3   9  11      913.11      803.76    161.83 o 
  -2   9  11      333.49      139.52     83.96 o 
  -1   9  11      517.78      437.45    122.73 o 
   0   9  11       21.05     -107.38    261.65 o 
   1   9  11        4.46     -179.22    119.48 o 
   2   9  11      220.71      160.03    122.62 o 
   3   9  11        7.66     -151.65    107.57 o 
   4   9  11      418.28      572.45    140.55 o 
  -5  10  11       71.44      -43.73    108.52 o 
  -4  10  11       62.58        2.06     84.00 o 
  -3  10  11       59.58       75.90     83.63 o 
  -2  10  11      311.72      394.46    107.29 o 
  -1  10  11       31.19     -126.36     93.55 o 
   0  10  11      116.28      102.88    137.04 o 
   1  10  11        8.38     -156.39    118.36 o 
   2  10  11      419.51      284.40    136.80 o 
   3  10  11      136.11      -97.18    118.38 o 
  -2  11  11        1.64     -108.70     73.67 o 
  -1  11  11      159.00       97.08    108.29 o 
   0  11  11      129.94      -46.54    134.14 o 
   1  11  11      360.59      442.84    287.24 o 
  -9   0  12     4905.07     5215.78    397.11 o 
  -8   0  12     1347.32     1117.07    218.55 o 
  -7   0  12      647.44      805.92    201.12 o 
  -6   0  12     2899.22     2809.48    260.07 o 
  -5   0  12       46.00       79.20    123.97 o 
  -4   0  12     1263.14     1223.61    197.61 o 
  -3   0  12     2590.99     2324.46    240.07 o 
  -2   0  12      848.78     1009.25    170.36 o 
  -1   0  12     3307.12     3169.25    255.71 o 
   0   0  12     3939.77     4118.27    311.93 o 
   1   0  12     3945.78     4147.32    329.27 o 
   2   0  12    16136.42    16452.82    754.91 o 
   3   0  12     2643.20     2850.57    286.81 o 
   4   0  12    12432.22    13325.01    681.18 o 
   5   0  12       10.64     -139.60    130.89 o 
   6   0  12     5575.76     6137.72    447.86 o 
   7   0  12      401.39      314.58    208.55 o 
  -9   1  12      669.47      648.18    235.63 o 
  -8   1  12     1664.40     1986.40    191.93 o 
  -7   1  12     1647.01     1900.23    180.62 o 
  -6   1  12      348.32      460.46    146.69 o 
  -5   1  12     1159.84     1398.64    235.03 o 
  -4   1  12      310.40       85.27    133.58 o 
  -3   1  12      397.48      502.61    108.99 o 
  -2   1  12     4614.53     4102.37    202.23 o 
  -1   1  12     2348.91     2446.70    163.05 o 
   0   1  12     3973.73     3758.72    211.64 o 
   1   1  12     7693.82     7799.16    318.39 o 
   2   1  12     3769.61     3532.12    217.48 o 
   3   1  12    12329.36    13155.55    468.74 o 
   4   1  12      677.01      819.68    152.53 o 
   5   1  12     5095.67     5167.93    286.48 o 
   6   1  12        5.43       74.86    118.53 o 
   7   1  12     2169.83     2574.32    258.10 o 
  -9   2  12     1599.18     1459.08    184.65 o 
  -8   2  12     1091.50     1147.38    158.55 o 
  -7   2  12      114.43       54.14    106.22 o 
  -6   2  12     1919.76     1929.75    358.57 o 
  -5   2  12       35.05      -61.87     79.92 o 
  -4   2  12     1717.57     1476.13    149.87 o 
  -3   2  12     1815.10     1792.72    237.17 o 
  -2   2  12       25.97     -105.00     99.19 o 
  -1   2  12     2708.13     2530.36    170.02 o 
   0   2  12      865.58      751.71    125.85 o 
   1   2  12     2468.58     2531.08    227.90 o 
   2   2  12     3889.51     3855.72    232.88 o 
   3   2  12     1305.04     1308.25    169.61 o 
   4   2  12     3318.66     3721.18    599.63 o 
   5   2  12       43.61      -55.72    117.79 o 
   6   2  12     2043.27     2161.54    216.72 o 
   7   2  12      460.02      583.84    163.81 o 
  -8   3  12       13.82      -83.70    112.43 o 
  -7   3  12     1106.05     1021.43    139.06 o 
  -6   3  12      648.98      631.06    122.82 o 
  -5   3  12     2606.35     2366.38    173.66 o 
  -4   3  12     1004.02     1027.93    130.35 o 
  -3   3  12     1727.81     1632.70    153.88 o 
  -2   3  12     1875.92     1786.89    207.95 o 
  -1   3  12       76.25       -4.84     87.61 o 
   0   3  12      288.81      108.78     99.04 o 
   1   3  12       11.08     -132.08     88.05 o 
   2   3  12      292.61      194.68    138.66 o 
   3   3  12      907.32      741.25    260.07 o 
   4   3  12       47.64      -39.15    105.13 o 
   5   3  12      404.91      590.59    150.87 o 
   6   3  12      450.08      369.16    133.04 o 
   7   3  12      186.47       56.85    126.40 o 
  -8   4  12      236.50      214.96    109.35 o 
  -7   4  12      676.42      539.44    126.37 o 
  -6   4  12      397.18      444.37    108.54 o 
  -5   4  12      830.84      847.00    129.57 o 
  -4   4  12      931.04      817.07    124.85 o 
  -3   4  12     1048.54     1277.55    167.85 o 
  -2   4  12      902.80      872.47    177.54 o 
  -1   4  12      472.38      435.39    113.23 o 
   0   4  12      739.70      824.04    139.97 o 
   1   4  12       98.82       -9.28     99.22 o 
   2   4  12      146.74      -12.82    134.39 o 
   3   4  12      118.80     -156.86    117.99 o 
   4   4  12       54.99      -84.75    128.92 o 
   5   4  12      392.13      234.52    159.85 o 
   6   4  12       86.44       66.50    133.77 o 
  -8   5  12      929.19     1073.05    170.32 o 
  -7   5  12       59.80       76.78     96.16 o 
  -6   5  12      826.23      720.28    223.50 o 
  -5   5  12      537.88      656.60    119.22 o 
  -4   5  12      156.10       50.68     71.35 o 
  -3   5  12      997.90      948.71    217.41 o 
  -2   5  12      639.17      474.13     86.94 o 
  -1   5  12      901.20     1049.49    187.79 o 
   0   5  12        0.27      -26.83    113.72 o 
   1   5  12     1774.48     2089.42    261.43 o 
   2   5  12        3.83     -144.56    124.14 o 
   3   5  12      662.73      616.59    183.52 o 
   4   5  12      376.40      245.63    161.22 o 
   5   5  12      614.29      663.41    195.31 o 
   6   5  12      633.16      619.92    213.42 o 
  -7   6  12      774.17      566.38    137.42 o 
  -6   6  12       17.95       10.94     95.11 o 
  -5   6  12      143.57      181.90    104.36 o 
  -4   6  12      447.18      397.72    110.90 o 
  -3   6  12       23.81      -77.42     66.46 o 
  -2   6  12     1486.86     1334.98    603.78 o 
  -1   6  12       41.55       27.17     81.98 o 
   0   6  12     1967.04     2681.50    356.99 o 
   1   6  12      387.16      407.91    130.97 o 
   2   6  12     1426.25     1606.50    175.35 o 
   3   6  12      255.61       75.22    107.11 o 
   4   6  12     1402.46     1836.29    195.39 o 
   5   6  12      132.80        3.73    109.45 o 
  -6   7  12      105.46      -84.04    103.20 o 
  -5   7  12      329.77      231.57    129.35 o 
  -4   7  12      115.03      -28.39     88.39 o 
  -3   7  12       40.73      -24.35     70.66 o 
  -2   7  12      266.03      326.44    111.30 o 
  -1   7  12      388.59      532.67    122.33 o 
   0   7  12     1581.04     2164.87    433.37 o 
   1   7  12     2575.18     3236.86    481.73 o 
   2   7  12      125.23       73.03    110.73 o 
   3   7  12     2029.52     2374.85    304.54 o 
   4   7  12       22.08      -90.50    106.79 o 
  -5   8  12      767.42      806.50    185.78 o 
  -4   8  12      572.16      438.72    176.08 o 
  -3   8  12     1506.08     1457.21    424.43 o 
  -2   8  12       78.26       91.63    106.24 o 
  -1   8  12     1155.84      873.46    143.80 o 
   0   8  12      227.08      290.72    215.26 o 
   1   8  12      686.39      844.44    163.18 o 
   2   8  12      989.47     1444.34    259.08 o 
   3   8  12        0.45      -97.13    113.95 o 
  -4   9  12     3320.15     3027.44    212.34 o 
  -3   9  12      770.02      726.67    147.82 o 
  -2   9  12     2638.26     2791.41    164.77 o 
  -1   9  12      211.11      110.89    109.15 o 
   0   9  12     1973.08     2967.24   1653.87 o 
   1   9  12       13.45      -47.58    119.67 o 
   2   9  12      280.13      416.47    150.28 o 
  -7   1  13      481.25      268.79    126.40 o 
  -6   1  13     1092.98     1163.75    225.72 o 
  -5   1  13      588.53      513.43    123.22 o 
  -4   1  13      613.79      519.01    117.66 o 
  -3   1  13      403.55      397.86    110.79 o 
  -1   1  13       18.74      -40.96     82.23 o 
   0   1  13      252.36      208.57    104.36 o 
   1   1  13      186.23       85.78    102.26 o 
   2   1  13       67.43       51.39    108.52 o 
   3   1  13      583.91      504.25    148.03 o 
   4   1  13        1.25      -85.27    108.65 o 
   5   1  13      643.52      619.61    165.82 o 
  -7   2  13     2995.61     2804.82    207.47 o 
  -6   2  13     2731.44     2624.43    196.45 o 
  -5   2  13     1749.41     1772.24    176.93 o 
  -4   2  13     2473.50     2320.65    236.36 o 
  -3   2  13      381.12      356.67    109.98 o 
  -2   2  13     1237.68     1279.40    201.63 o 
  -1   2  13       90.49        9.21     90.76 o 
   0   2  13       14.52      -70.09     90.04 o 
   1   2  13      343.51      249.93    120.82 o 
   2   2  13      807.86     1309.26    480.49 o 
   3   2  13        3.44     -104.44    106.85 o 
   4   2  13     3704.97     4417.55    455.59 o 
   5   2  13        1.08       43.27    128.24 o 
  -7   3  13     2585.88     2923.79    199.71 o 
  -6   3  13     1203.34     1072.43    159.34 o 
  -5   3  13     2950.09     2854.22    281.38 o 
  -4   3  13      270.49      215.69    105.87 o 
  -3   3  13     1401.53     1470.37    157.40 o 
  -2   3  13        8.91      -59.98    104.15 o 
  -1   3  13      170.92       81.56     98.21 o 
   0   3  13      102.49      142.64    103.41 o 
   1   3  13      382.48      588.58    137.86 o 
   2   3  13      213.70      208.21    123.16 o 
   3   3  13     3435.97     4361.80    267.85 o 
   4   3  13      125.29      208.59    138.38 o 
   5   3  13     6484.23     7715.14    937.10 o 
  -6   4  13     2651.20     2519.82    201.20 o 
  -5   4  13      463.46      530.48    118.18 o 
  -4   4  13     1702.20     1891.70    169.61 o 
  -3   4  13       88.77        5.15     86.81 o 
  -2   4  13      723.15      738.42    181.64 o 
  -1   4  13     1283.86     1278.80    206.24 o 
   0   4  13      117.60       58.29    100.74 o 
   1   4  13     1189.20     1159.27    229.99 o 
   2   4  13     1437.91     1915.10    411.25 o 
   3   4  13      363.26      369.62    514.24 o 
   4   4  13     3555.16     4330.53   1632.30 o 
  -6   5  13      776.24     1008.66    233.58 o 
  -5   5  13     1808.26     1906.46    171.96 o 
  -4   5  13       10.61       83.96    138.79 o 
  -3   5  13     2077.77     1876.12    169.58 o 
  -2   5  13     1319.64     1450.29    153.39 o 
  -1   5  13      897.89      759.53    185.31 o 
   0   5  13     3512.61     4512.92    564.82 o 
   1   5  13       23.40       61.71    146.78 o 
   2   5  13     2006.79     2102.32    286.30 o 
   3   5  13      771.16     1050.52    224.35 o 
   4   5  13      598.18      408.47    192.15 o 
  -5   6  13       12.80       32.55    146.27 o 
  -4   6  13     1531.38     1617.22    270.32 o 
  -3   6  13     1019.98     1173.38    232.39 o 
  -2   6  13     1529.27     1856.35    249.73 o 
  -1   6  13     2668.66     2949.33    312.01 o 
   0   6  13      787.68     1026.68    217.35 o 
   1   6  13     2666.09     2785.04    309.02 o 
   2   6  13       64.77      130.80    166.43 o 
   3   6  13     2035.88     1852.76    272.37 o 
  -3   7  13     1294.89     1377.23    241.87 o 
  -2   7  13     2310.47     2876.12    300.05 o 
  -1   7  13     1089.22     1054.79    220.25 o 
   0   7  13     4420.92     4651.22    365.07 o 
   1   7  13      288.31       50.32    151.39 o 
   2   7  13     2270.77     3339.43    351.40 o 
  -5   0  14     2430.11     2433.13    292.28 o 
  -4   0  14     7498.27     7434.55    461.10 o 
  -3   0  14     1129.43     1367.74    233.41 o 
  -1   0  14       74.76       61.26    143.11 o 
   0   0  14     3739.81     3846.84    325.77 o 
   1   0  14      135.72     -181.12    145.92 o 
   2   0  14      902.84     1434.98    266.22 o 
   3   0  14     1930.44     1552.11    281.94 o 
  -5   1  14     4203.54     3771.42    226.95 o 
  -4   1  14      672.30      487.20    130.48 o 
  -3   1  14     5652.67     5161.76    266.48 o 
  -1   1  14     4337.30     4645.58    351.23 o 
   0   1  14        3.48      -50.68     93.49 o 
   1   1  14     1075.09     1087.55    214.57 o 
   2   1  14      587.12      614.55    150.46 o 
   3   1  14       52.15       41.66    130.27 o 
  -4   2  14     1708.92     1809.19    180.50 o 
  -3   2  14      297.59      236.57    119.07 o 
  -1   2  14       22.81        3.50    136.10 o 
   0   2  14      767.15      913.60    153.25 o 
   1   2  14      240.14      105.40    131.23 o 
   2   2  14       77.06      142.95    129.91 o 
  -4   3  14      397.73      313.20    154.13 o 
  -3   3  14      231.81      151.65    105.47 o 
  -1   3  14      147.24      210.60    142.08 o 
   0   3  14      313.18      262.42    135.81 o 
   1   3  14       92.72       77.97    113.15 o 
   2   3  14     1516.60     1871.10    312.44 o 
  -3   4  14        8.35     -107.75     86.05 o 
  -2   4  14       23.59       68.43    128.84 o 
  -1   4  14      151.38      167.88    150.71 o 
   0   4  14       61.80      -97.57    118.95 o 
   1   4  14      541.78      713.58    160.80 o 
                                                 
